# Supplementary material for: Allosteric control of the bacterial ClpC/ClpP protease and its hijacking by antibacterial peptides
Source: EMBO J. 2025 Sep 29;44(21):6273–96. doi: 10.1038/s44318-025-00575-1 (PMC12583610; doi:10.1038/s44318-025-00575-1)
Supplement: Supplementary file 4 — Movie EV2 [file 44318_2025_575_MOESM4_ESM.zip]

Archive with 5 entries (4 files):
- EMBOJ-2025-120881_MovieEV2/
- EMBOJ-2025-120881_MovieEV2/EMBOJ-2025-120881_MovieEV2.mp4
- EMBOJ-2025-120881_MovieEV2/Movie EV2_legend.docx
- __MACOSX/EMBOJ-2025-120881_MovieEV2/._EMBOJ-2025-120881_MovieEV2.mp4
- __MACOSX/EMBOJ-2025-120881_MovieEV2/._Expanded_View_Movie2_legend.docx
