# Supplementary material for: Allosteric control of the bacterial ClpC/ClpP protease and its hijacking by antibacterial peptides
Source: EMBO J. 2025 Sep 29;44(21):6273–96. doi: 10.1038/s44318-025-00575-1 (PMC12583610; doi:10.1038/s44318-025-00575-1)
Supplement: Supplementary file 6 — Source data Fig. 1 [file 44318_2025_575_MOESM6_ESM.zip]

Archive with 18 entries (12 files):
- Figure 1/
- Figure 1/.DS_Store
- __MACOSX/Figure 1/._.DS_Store
- Figure 1/1A/
- Figure 1/1B/
- Figure 1/1E/
- Figure 1/1D/
- Figure 1/1C/
- Figure 1/1A/Fig1A_introduction-model.svg
- __MACOSX/Figure 1/1A/._Fig1A_introduction-model.svg
- Figure 1/1B/Fig1B_ATPase.xlsx
- __MACOSX/Figure 1/1B/._Fig1B_ATPase.xlsx
- Figure 1/1E/Fig1E_ATPase+GFP-SsrA.xlsx
- __MACOSX/Figure 1/1E/._Fig1E_ATPase+GFP-SsrA.xlsx
- Figure 1/1D/Fig1D_GFP-SsrA.xlsx
- __MACOSX/Figure 1/1D/._Fig1D_GFP-SsrA.xlsx
- Figure 1/1C/Fig1C_FITC-casein-degradation.xlsx
- __MACOSX/Figure 1/1C/._Fig1C_FITC-casein-degradation.xlsx
