# Supplementary material for: Allosteric control of the bacterial ClpC/ClpP protease and its hijacking by antibacterial peptides
Source: EMBO J. 2025 Sep 29;44(21):6273–96. doi: 10.1038/s44318-025-00575-1 (PMC12583610; doi:10.1038/s44318-025-00575-1)
Supplement: Supplementary file 6 — Source data Fig. 1 [file 44318_2025_575_MOESM6_ESM.zip › Figure 1/1B/Fig1B_ATPase.xlsx]

## Sheet: Tabelle1
	WT			WT/MecA			DN			F436A			DN-F436A
basal	0.860895	1.12396	2.00583	14.1237	35.6408	19.2259	3.87951	4.3415	3.84304	5.05665	5.61183	4.97962	7.99353	8.92402	6.53321
clpP	2.42894	4.55699	4.90349	20.2472	43.68	40.3731	12.1672	11.724	16.3675	14.1855	13.0533	13.1626	51.3892	52.1403	50.9234
clpP/Fitc-casein	3.66527	4.43807	5.33799	31.725	55.3413	46.0752	15.165	12.5935	19.2807	38.656	28.907	38.92	44.9999	48.706	51.1566
