# Supplementary material for: Allosteric control of the bacterial ClpC/ClpP protease and its hijacking by antibacterial peptides
Source: EMBO J. 2025 Sep 29;44(21):6273–96. doi: 10.1038/s44318-025-00575-1 (PMC12583610; doi:10.1038/s44318-025-00575-1)
Supplement: Supplementary file 6 — Source data Fig. 1 [file 44318_2025_575_MOESM6_ESM.zip › Figure 1/1E/Fig1E_ATPase+GFP-SsrA.xlsx]

## Sheet: Tabelle1
	-			+ FITC-casein			+ GFP-SsrA
F436A	4.50615	4.67076	4.54583	17.1589	18.8317	17.8227	4.54434	4.45442	4.17989
F436A + ClpP	13.9466	13.4765	12.1627	38.5557	40.4415	34.3133	15.8526	13.3801	11.4084
