# Supplementary material for: Allosteric control of the bacterial ClpC/ClpP protease and its hijacking by antibacterial peptides
Source: EMBO J. 2025 Sep 29;44(21):6273–96. doi: 10.1038/s44318-025-00575-1 (PMC12583610; doi:10.1038/s44318-025-00575-1)
Supplement: Supplementary file 6 — Source data Fig. 1 [file 44318_2025_575_MOESM6_ESM.zip › Figure 1/1D/Fig1D_GFP-SsrA.xlsx]

## Sheet: Tabelle1
WT	WT + MecA	F436A	ΔN	ΔN-F436A
-0.111087	4.69491	-0.108367	-0.305543	4.50559
-0.047906	5.05353	0.0323805	-0.249703	4.65839
-0.161983	4.02189	-0.150026	-0.605782	3.84124
