# Supplementary material for: Allosteric control of the bacterial ClpC/ClpP protease and its hijacking by antibacterial peptides
Source: EMBO J. 2025 Sep 29;44(21):6273–96. doi: 10.1038/s44318-025-00575-1 (PMC12583610; doi:10.1038/s44318-025-00575-1)
Supplement: Supplementary file 6 — Source data Fig. 1 [file 44318_2025_575_MOESM6_ESM.zip › Figure 1/1C/Fig1C_FITC-casein-degradation.xlsx]

## Sheet: Tabelle1
-	WT	WT + MecA	ΔN	F436A	ΔΝ-F436A
0.272856	1.34736	9.67308	0.189519	22.2532	5.26732
0.400327	1.38762	10.4687	0.183151	21.5099	5.82974
	0.843982	12.0286	0.342187	18.3284	4.10892
	0.923533	13.5128	0.278062	16.5461	3.80398
