# Supplementary material for: Allosteric control of the bacterial ClpC/ClpP protease and its hijacking by antibacterial peptides
Source: EMBO J. 2025 Sep 29;44(21):6273–96. doi: 10.1038/s44318-025-00575-1 (PMC12583610; doi:10.1038/s44318-025-00575-1)
Supplement: Supplementary file 7 — Source data Fig. 2 [file 44318_2025_575_MOESM7_ESM.zip]

Archive with 570 entries (562 files):
- Figure 2/
- Figure 2/.DS_Store
- __MACOSX/Figure 2/._.DS_Store
- Figure 2/2A/
- Figure 2/2C/
- Figure 2/2B/
- Figure 2/2A/Fig2A_DLS_Statistical_analysis.xlsx
- __MACOSX/Figure 2/2A/._Fig2A_DLS_Statistical_analysis.xlsx
- Figure 2/2A/Fig2A_DLS_descriptive-statistics.xlsx
- __MACOSX/Figure 2/2A/._Fig2A_DLS_descriptive-statistics.xlsx
- Figure 2/2A/Fig2A_DLS.xlsx
- __MACOSX/Figure 2/2A/._Fig2A_DLS.xlsx
- Figure 2/2A/Fig2A_schematic.svg
- __MACOSX/Figure 2/2A/._Fig2A_schematic.svg
- Figure 2/2C/.DS_Store
- __MACOSX/Figure 2/2C/._.DS_Store
- Figure 2/2C/2d-classes_dN-ClpC-DWB-F436A+ClpP/
- Figure 2/2C/2d-classes_dN-ClpC-DWB+ClpP/
- Figure 2/2C/Fig2C_schematic.svg
- __MACOSX/Figure 2/2C/._Fig2C_schematic.svg
- Figure 2/2C/2d-classes_ClpC-DWB/
- Figure 2/2C/2d-classes_ClpC-DWB-F436A+ClpP/
- Figure 2/2B/dN-ClpC-DWB-F436A-ClpP.svg
- __MACOSX/Figure 2/2B/._dN-ClpC-DWB-F436A-ClpP.svg
- Figure 2/2B/dN-ClpC-DWB-ClpP.tif
- __MACOSX/Figure 2/2B/._dN-ClpC-DWB-ClpP.tif
- Figure 2/2B/dN-ClpC-DWB-F436A-ClpP.tif
- __MACOSX/Figure 2/2B/._dN-ClpC-DWB-F436A-ClpP.tif
- Figure 2/2B/dN-ClpC-DWB-ClpP.svg
- __MACOSX/Figure 2/2B/._dN-ClpC-DWB-ClpP.svg
- Figure 2/2B/ClpC-DWB+ClpP.tif
- __MACOSX/Figure 2/2B/._ClpC-DWB+ClpP.tif
- Figure 2/2B/ClpC-DWB+ClpP.svg
- __MACOSX/Figure 2/2B/._ClpC-DWB+ClpP.svg
- Figure 2/2B/ClpC-DWB+MecA+ClpP.svg
- __MACOSX/Figure 2/2B/._ClpC-DWB+MecA+ClpP.svg
- Figure 2/2B/ClpC-DWB+MecA+ClpP.tif
- __MACOSX/Figure 2/2B/._ClpC-DWB+MecA+ClpP.tif
- Figure 2/2B/ClpC-DWB-F436A-ClpP.svg
- __MACOSX/Figure 2/2B/._ClpC-DWB-F436A-ClpP.svg
- Figure 2/2B/ClpC-DWB-F436A-ClpP.tif
- __MACOSX/Figure 2/2B/._ClpC-DWB-F436A-ClpP.tif
- Figure 2/2C/2d-classes_dN-ClpC-DWB-F436A+ClpP/clsum_10060.tif
- Figure 2/2C/2d-classes_dN-ClpC-DWB-F436A+ClpP/clsum_10074.tif
- Figure 2/2C/2d-classes_dN-ClpC-DWB-F436A+ClpP/clsum_10048.tif
- Figure 2/2C/2d-classes_dN-ClpC-DWB-F436A+ClpP/clsum_10049.tif
- Figure 2/2C/2d-classes_dN-ClpC-DWB-F436A+ClpP/clsum_10075.tif
- Figure 2/2C/2d-classes_dN-ClpC-DWB-F436A+ClpP/clsum_10061.tif
- Figure 2/2C/2d-classes_dN-ClpC-DWB-F436A+ClpP/clsum_10088.tif
- Figure 2/2C/2d-classes_dN-ClpC-DWB-F436A+ClpP/clsum_10077.tif
- Figure 2/2C/2d-classes_dN-ClpC-DWB-F436A+ClpP/clsum_10063.tif
- Figure 2/2C/2d-classes_dN-ClpC-DWB-F436A+ClpP/clsum_10062.tif
- Figure 2/2C/2d-classes_dN-ClpC-DWB-F436A+ClpP/clsum_10076.tif
- Figure 2/2C/2d-classes_dN-ClpC-DWB-F436A+ClpP/clsum_10089.tif
- Figure 2/2C/2d-classes_dN-ClpC-DWB-F436A+ClpP/clsum_100100.tif
- Figure 2/2C/2d-classes_dN-ClpC-DWB-F436A+ClpP/clsum_10099.tif
- Figure 2/2C/2d-classes_dN-ClpC-DWB-F436A+ClpP/clsum_10072.tif
- Figure 2/2C/2d-classes_dN-ClpC-DWB-F436A+ClpP/clsum_10066.tif
- Figure 2/2C/2d-classes_dN-ClpC-DWB-F436A+ClpP/clsum_10067.tif
- Figure 2/2C/2d-classes_dN-ClpC-DWB-F436A+ClpP/clsum_10073.tif
- Figure 2/2C/2d-classes_dN-ClpC-DWB-F436A+ClpP/clsum_10098.tif
- Figure 2/2C/2d-classes_dN-ClpC-DWB-F436A+ClpP/clsum_10059.tif
- Figure 2/2C/2d-classes_dN-ClpC-DWB-F436A+ClpP/clsum_10065.tif
- Figure 2/2C/2d-classes_dN-ClpC-DWB-F436A+ClpP/clsum_10071.tif
- Figure 2/2C/2d-classes_dN-ClpC-DWB-F436A+ClpP/clsum_10070.tif
- Figure 2/2C/2d-classes_dN-ClpC-DWB-F436A+ClpP/clsum_10064.tif
- Figure 2/2C/2d-classes_dN-ClpC-DWB-F436A+ClpP/clsum_10058.tif
- Figure 2/2C/2d-classes_dN-ClpC-DWB-F436A+ClpP/clsum_10017.tif
- Figure 2/2C/2d-classes_dN-ClpC-DWB-F436A+ClpP/clsum_10016.tif
- Figure 2/2C/2d-classes_dN-ClpC-DWB-F436A+ClpP/clsum_10014.tif
- Figure 2/2C/2d-classes_dN-ClpC-DWB-F436A+ClpP/clsum_10028.tif
- Figure 2/2C/2d-classes_dN-ClpC-DWB-F436A+ClpP/clsum_10029.tif
- Figure 2/2C/2d-classes_dN-ClpC-DWB-F436A+ClpP/clsum_10015.tif
- Figure 2/2C/2d-classes_dN-ClpC-DWB-F436A+ClpP/clsum_10039.tif
- Figure 2/2C/2d-classes_dN-ClpC-DWB-F436A+ClpP/clsum_10011.tif
- Figure 2/2C/2d-classes_dN-ClpC-DWB-F436A+ClpP/clsum_1009.tif
- Figure 2/2C/2d-classes_dN-ClpC-DWB-F436A+ClpP/clsum_1008.tif
- Figure 2/2C/2d-classes_dN-ClpC-DWB-F436A+ClpP/clsum_10010.tif
- Figure 2/2C/2d-classes_dN-ClpC-DWB-F436A+ClpP/clsum_10038.tif
- Figure 2/2C/2d-classes_dN-ClpC-DWB-F436A+ClpP/clsum_10012.tif
- Figure 2/2C/2d-classes_dN-ClpC-DWB-F436A+ClpP/clsum_10013.tif
- Figure 2/2C/2d-classes_dN-ClpC-DWB-F436A+ClpP/clsum_10022.tif
- Figure 2/2C/2d-classes_dN-ClpC-DWB-F436A+ClpP/clsum_10036.tif
- Figure 2/2C/2d-classes_dN-ClpC-DWB-F436A+ClpP/clsum_1006.tif
- Figure 2/2C/2d-classes_dN-ClpC-DWB-F436A+ClpP/clsum_1007.tif
- Figure 2/2C/2d-classes_dN-ClpC-DWB-F436A+ClpP/clsum_10037.tif
- Figure 2/2C/2d-classes_dN-ClpC-DWB-F436A+ClpP/clsum_10023.tif
- Figure 2/2C/2d-classes_dN-ClpC-DWB-F436A+ClpP/clsum_10035.tif
- Figure 2/2C/2d-classes_dN-ClpC-DWB-F436A+ClpP/clsum_10021.tif
- Figure 2/2C/2d-classes_dN-ClpC-DWB-F436A+ClpP/clsum_1005.tif
- Figure 2/2C/2d-classes_dN-ClpC-DWB-F436A+ClpP/clsum_1004.tif
- Figure 2/2C/2d-classes_dN-ClpC-DWB-F436A+ClpP/clsum_10020.tif
- Figure 2/2C/2d-classes_dN-ClpC-DWB-F436A+ClpP/clsum_10034.tif
- Figure 2/2C/2d-classes_dN-ClpC-DWB-F436A+ClpP/clsum_10018.tif
- Figure 2/2C/2d-classes_dN-ClpC-DWB-F436A+ClpP/clsum_10030.tif
- Figure 2/2C/2d-classes_dN-ClpC-DWB-F436A+ClpP/clsum_10024.tif
- Figure 2/2C/2d-classes_dN-ClpC-DWB-F436A+ClpP/clsum_1001.tif
- Figure 2/2C/2d-classes_dN-ClpC-DWB-F436A+ClpP/clsum_10025.tif
- Figure 2/2C/2d-classes_dN-ClpC-DWB-F436A+ClpP/clsum_10031.tif
- Figure 2/2C/2d-classes_dN-ClpC-DWB-F436A+ClpP/clsum_10019.tif
- Figure 2/2C/2d-classes_dN-ClpC-DWB-F436A+ClpP/clsum_10027.tif
- Figure 2/2C/2d-classes_dN-ClpC-DWB-F436A+ClpP/clsum_10033.tif
- Figure 2/2C/2d-classes_dN-ClpC-DWB-F436A+ClpP/clsum_1003.tif
- __MACOSX/Figure 2/2C/2d-classes_dN-ClpC-DWB-F436A+ClpP/._clsum_1003.tif
- Figure 2/2C/2d-classes_dN-ClpC-DWB-F436A+ClpP/clsum_1002.tif
- Figure 2/2C/2d-classes_dN-ClpC-DWB-F436A+ClpP/clsum_10032.tif
- Figure 2/2C/2d-classes_dN-ClpC-DWB-F436A+ClpP/clsum_10026.tif
- Figure 2/2C/2d-classes_dN-ClpC-DWB-F436A+ClpP/clsum_10082.tif
- Figure 2/2C/2d-classes_dN-ClpC-DWB-F436A+ClpP/clsum_10096.tif
- Figure 2/2C/2d-classes_dN-ClpC-DWB-F436A+ClpP/clsum_10041.tif
- Figure 2/2C/2d-classes_dN-ClpC-DWB-F436A+ClpP/clsum_10055.tif
- Figure 2/2C/2d-classes_dN-ClpC-DWB-F436A+ClpP/clsum_10069.tif
- Figure 2/2C/2d-classes_dN-ClpC-DWB-F436A+ClpP/clsum_10068.tif
- Figure 2/2C/2d-classes_dN-ClpC-DWB-F436A+ClpP/clsum_10054.tif
- Figure 2/2C/2d-classes_dN-ClpC-DWB-F436A+ClpP/clsum_10040.tif
- Figure 2/2C/2d-classes_dN-ClpC-DWB-F436A+ClpP/clsum_10097.tif
- Figure 2/2C/2d-classes_dN-ClpC-DWB-F436A+ClpP/clsum_10083.tif
- Figure 2/2C/2d-classes_dN-ClpC-DWB-F436A+ClpP/clsum_10095.tif
- Figure 2/2C/2d-classes_dN-ClpC-DWB-F436A+ClpP/clsum_10081.tif
- Figure 2/2C/2d-classes_dN-ClpC-DWB-F436A+ClpP/clsum_10056.tif
- Figure 2/2C/2d-classes_dN-ClpC-DWB-F436A+ClpP/clsum_10042.tif
- Figure 2/2C/2d-classes_dN-ClpC-DWB-F436A+ClpP/clsum_10043.tif
- Figure 2/2C/2d-classes_dN-ClpC-DWB-F436A+ClpP/clsum_10057.tif
- Figure 2/2C/2d-classes_dN-ClpC-DWB-F436A+ClpP/clsum_10080.tif
- Figure 2/2C/2d-classes_dN-ClpC-DWB-F436A+ClpP/clsum_10094.tif
- Figure 2/2C/2d-classes_dN-ClpC-DWB-F436A+ClpP/clsum_10090.tif
- Figure 2/2C/2d-classes_dN-ClpC-DWB-F436A+ClpP/clsum_10084.tif
- Figure 2/2C/2d-classes_dN-ClpC-DWB-F436A+ClpP/clsum_10053.tif
- Figure 2/2C/2d-classes_dN-ClpC-DWB-F436A+ClpP/clsum_10047.tif
- Figure 2/2C/2d-classes_dN-ClpC-DWB-F436A+ClpP/clsum_10046.tif
- Figure 2/2C/2d-classes_dN-ClpC-DWB-F436A+ClpP/clsum_10052.tif
- Figure 2/2C/2d-classes_dN-ClpC-DWB-F436A+ClpP/clsum_10085.tif
- Figure 2/2C/2d-classes_dN-ClpC-DWB-F436A+ClpP/clsum_10091.tif
- Figure 2/2C/2d-classes_dN-ClpC-DWB-F436A+ClpP/clsum_10087.tif
- Figure 2/2C/2d-classes_dN-ClpC-DWB-F436A+ClpP/clsum_10093.tif
- Figure 2/2C/2d-classes_dN-ClpC-DWB-F436A+ClpP/clsum_10078.tif
- Figure 2/2C/2d-classes_dN-ClpC-DWB-F436A+ClpP/clsum_10044.tif
- Figure 2/2C/2d-classes_dN-ClpC-DWB-F436A+ClpP/clsum_10050.tif
- Figure 2/2C/2d-classes_dN-ClpC-DWB-F436A+ClpP/clsum_10051.tif
- Figure 2/2C/2d-classes_dN-ClpC-DWB-F436A+ClpP/clsum_10045.tif
- Figure 2/2C/2d-classes_dN-ClpC-DWB-F436A+ClpP/clsum_10079.tif
- Figure 2/2C/2d-classes_dN-ClpC-DWB-F436A+ClpP/clsum_10092.tif
- Figure 2/2C/2d-classes_dN-ClpC-DWB-F436A+ClpP/clsum_10086.tif
- Figure 2/2C/2d-classes_dN-ClpC-DWB+ClpP/clsum_25-rot30_25.tif
- Figure 2/2C/2d-classes_dN-ClpC-DWB+ClpP/clsum_25-rot30_19.tif
- Figure 2/2C/2d-classes_dN-ClpC-DWB+ClpP/clsum_25-rot30_18.tif
- Figure 2/2C/2d-classes_dN-ClpC-DWB+ClpP/clsum_25-rot30_24.tif
- Figure 2/2C/2d-classes_dN-ClpC-DWB+ClpP/clsum_25-rot30_23.tif
- Figure 2/2C/2d-classes_dN-ClpC-DWB+ClpP/.DS_Store
- __MACOSX/Figure 2/2C/2d-classes_dN-ClpC-DWB+ClpP/._.DS_Store
- Figure 2/2C/2d-classes_dN-ClpC-DWB+ClpP/clsum_25-rot30_22.tif
- Figure 2/2C/2d-classes_dN-ClpC-DWB+ClpP/clsum_25-rot30_08.tif
- Figure 2/2C/2d-classes_dN-ClpC-DWB+ClpP/clsum_25-rot30_20.tif
- Figure 2/2C/2d-classes_dN-ClpC-DWB+ClpP/clsum_25-rot30_21.tif
- Figure 2/2C/2d-classes_dN-ClpC-DWB+ClpP/clsum_25-rot30_09.tif
- Figure 2/2C/2d-classes_dN-ClpC-DWB+ClpP/clsum_25-rot30_04.tif
- Figure 2/2C/2d-classes_dN-ClpC-DWB+ClpP/clsum_25-rot30_10.tif
- Figure 2/2C/2d-classes_dN-ClpC-DWB+ClpP/clsum_25-rot30_11.tif
- Figure 2/2C/2d-classes_dN-ClpC-DWB+ClpP/clsum_25-rot30_05.tif
- Figure 2/2C/2d-classes_dN-ClpC-DWB+ClpP/clsum_25-rot30_13.tif
- Figure 2/2C/2d-classes_dN-ClpC-DWB+ClpP/clsum_25-rot30_07.tif
- Figure 2/2C/2d-classes_dN-ClpC-DWB+ClpP/clsum_25-rot30_06.tif
- Figure 2/2C/2d-classes_dN-ClpC-DWB+ClpP/clsum_25-rot30_12.tif
- Figure 2/2C/2d-classes_dN-ClpC-DWB+ClpP/clsum_25-rot30_16.tif
- Figure 2/2C/2d-classes_dN-ClpC-DWB+ClpP/clsum_25-rot30_02.tif
- Figure 2/2C/2d-classes_dN-ClpC-DWB+ClpP/clsum_25-rot30_03.tif
- Figure 2/2C/2d-classes_dN-ClpC-DWB+ClpP/clsum_25-rot30_17.tif
- Figure 2/2C/2d-classes_dN-ClpC-DWB+ClpP/clsum_25-rot30_01.tif
- Figure 2/2C/2d-classes_dN-ClpC-DWB+ClpP/clsum_25-rot30_15.tif
- Figure 2/2C/2d-classes_dN-ClpC-DWB+ClpP/clsum_25-rot30_14.tif
- Figure 2/2C/2d-classes_ClpC-DWB/clsum_100-091.tif
- __MACOSX/Figure 2/2C/2d-classes_ClpC-DWB/._clsum_100-091.tif
- Figure 2/2C/2d-classes_ClpC-DWB/clsum_100-085.tif
- __MACOSX/Figure 2/2C/2d-classes_ClpC-DWB/._clsum_100-085.tif
- Figure 2/2C/2d-classes_ClpC-DWB/clsum_100-052.tif
- __MACOSX/Figure 2/2C/2d-classes_ClpC-DWB/._clsum_100-052.tif
- Figure 2/2C/2d-classes_ClpC-DWB/clsum_100-046.tif
- __MACOSX/Figure 2/2C/2d-classes_ClpC-DWB/._clsum_100-046.tif
- Figure 2/2C/2d-classes_ClpC-DWB/clsum_100-047.tif
- __MACOSX/Figure 2/2C/2d-classes_ClpC-DWB/._clsum_100-047.tif
- Figure 2/2C/2d-classes_ClpC-DWB/clsum_100-053.tif
- __MACOSX/Figure 2/2C/2d-classes_ClpC-DWB/._clsum_100-053.tif
- Figure 2/2C/2d-classes_ClpC-DWB/clsum_100-084.tif
- __MACOSX/Figure 2/2C/2d-classes_ClpC-DWB/._clsum_100-084.tif
- Figure 2/2C/2d-classes_ClpC-DWB/clsum_100-090.tif
- __MACOSX/Figure 2/2C/2d-classes_ClpC-DWB/._clsum_100-090.tif
- Figure 2/2C/2d-classes_ClpC-DWB/clsum_100-086.tif
- __MACOSX/Figure 2/2C/2d-classes_ClpC-DWB/._clsum_100-086.tif
- Figure 2/2C/2d-classes_ClpC-DWB/clsum_100-092.tif
- __MACOSX/Figure 2/2C/2d-classes_ClpC-DWB/._clsum_100-092.tif
- Figure 2/2C/2d-classes_ClpC-DWB/clsum_100-045.tif
- __MACOSX/Figure 2/2C/2d-classes_ClpC-DWB/._clsum_100-045.tif
- Figure 2/2C/2d-classes_ClpC-DWB/clsum_100-051.tif
- __MACOSX/Figure 2/2C/2d-classes_ClpC-DWB/._clsum_100-051.tif
- Figure 2/2C/2d-classes_ClpC-DWB/clsum_100-079.tif
- __MACOSX/Figure 2/2C/2d-classes_ClpC-DWB/._clsum_100-079.tif
- Figure 2/2C/2d-classes_ClpC-DWB/clsum_100-078.tif
- __MACOSX/Figure 2/2C/2d-classes_ClpC-DWB/._clsum_100-078.tif
- Figure 2/2C/2d-classes_ClpC-DWB/clsum_100-050.tif
- __MACOSX/Figure 2/2C/2d-classes_ClpC-DWB/._clsum_100-050.tif
- Figure 2/2C/2d-classes_ClpC-DWB/clsum_100-044.tif
- __MACOSX/Figure 2/2C/2d-classes_ClpC-DWB/._clsum_100-044.tif
- Figure 2/2C/2d-classes_ClpC-DWB/clsum_100-093.tif
- __MACOSX/Figure 2/2C/2d-classes_ClpC-DWB/._clsum_100-093.tif
- Figure 2/2C/2d-classes_ClpC-DWB/clsum_100-087.tif
- __MACOSX/Figure 2/2C/2d-classes_ClpC-DWB/._clsum_100-087.tif
- Figure 2/2C/2d-classes_ClpC-DWB/clsum_100-083.tif
- __MACOSX/Figure 2/2C/2d-classes_ClpC-DWB/._clsum_100-083.tif
- Figure 2/2C/2d-classes_ClpC-DWB/clsum_100-097.tif
- __MACOSX/Figure 2/2C/2d-classes_ClpC-DWB/._clsum_100-097.tif
- Figure 2/2C/2d-classes_ClpC-DWB/clsum_100-068.tif
- __MACOSX/Figure 2/2C/2d-classes_ClpC-DWB/._clsum_100-068.tif
- Figure 2/2C/2d-classes_ClpC-DWB/clsum_100-040.tif
- __MACOSX/Figure 2/2C/2d-classes_ClpC-DWB/._clsum_100-040.tif
- Figure 2/2C/2d-classes_ClpC-DWB/clsum_100-054.tif
- __MACOSX/Figure 2/2C/2d-classes_ClpC-DWB/._clsum_100-054.tif
- Figure 2/2C/2d-classes_ClpC-DWB/clsum_100-055.tif
- __MACOSX/Figure 2/2C/2d-classes_ClpC-DWB/._clsum_100-055.tif
- Figure 2/2C/2d-classes_ClpC-DWB/clsum_100-041.tif
- __MACOSX/Figure 2/2C/2d-classes_ClpC-DWB/._clsum_100-041.tif
- Figure 2/2C/2d-classes_ClpC-DWB/clsum_100-069.tif
- __MACOSX/Figure 2/2C/2d-classes_ClpC-DWB/._clsum_100-069.tif
- Figure 2/2C/2d-classes_ClpC-DWB/clsum_100-096.tif
- __MACOSX/Figure 2/2C/2d-classes_ClpC-DWB/._clsum_100-096.tif
- Figure 2/2C/2d-classes_ClpC-DWB/clsum_100-082.tif
- __MACOSX/Figure 2/2C/2d-classes_ClpC-DWB/._clsum_100-082.tif
- Figure 2/2C/2d-classes_ClpC-DWB/clsum_100-094.tif
- __MACOSX/Figure 2/2C/2d-classes_ClpC-DWB/._clsum_100-094.tif
- Figure 2/2C/2d-classes_ClpC-DWB/clsum_100-080.tif
- __MACOSX/Figure 2/2C/2d-classes_ClpC-DWB/._clsum_100-080.tif
- Figure 2/2C/2d-classes_ClpC-DWB/clsum_100-057.tif
- __MACOSX/Figure 2/2C/2d-classes_ClpC-DWB/._clsum_100-057.tif
- Figure 2/2C/2d-classes_ClpC-DWB/clsum_100-043.tif
- __MACOSX/Figure 2/2C/2d-classes_ClpC-DWB/._clsum_100-043.tif
- Figure 2/2C/2d-classes_ClpC-DWB/clsum_100-042.tif
- __MACOSX/Figure 2/2C/2d-classes_ClpC-DWB/._clsum_100-042.tif
- Figure 2/2C/2d-classes_ClpC-DWB/clsum_100-056.tif
- __MACOSX/Figure 2/2C/2d-classes_ClpC-DWB/._clsum_100-056.tif
- Figure 2/2C/2d-classes_ClpC-DWB/clsum_100-081.tif
- __MACOSX/Figure 2/2C/2d-classes_ClpC-DWB/._clsum_100-081.tif
- Figure 2/2C/2d-classes_ClpC-DWB/clsum_100-095.tif
- __MACOSX/Figure 2/2C/2d-classes_ClpC-DWB/._clsum_100-095.tif
- Figure 2/2C/2d-classes_ClpC-DWB/clsum_100-031.tif
- __MACOSX/Figure 2/2C/2d-classes_ClpC-DWB/._clsum_100-031.tif
- Figure 2/2C/2d-classes_ClpC-DWB/clsum_100-025.tif
- __MACOSX/Figure 2/2C/2d-classes_ClpC-DWB/._clsum_100-025.tif
- Figure 2/2C/2d-classes_ClpC-DWB/clsum_100-019.tif
- __MACOSX/Figure 2/2C/2d-classes_ClpC-DWB/._clsum_100-019.tif
- Figure 2/2C/2d-classes_ClpC-DWB/clsum_100-018.tif
- __MACOSX/Figure 2/2C/2d-classes_ClpC-DWB/._clsum_100-018.tif
- Figure 2/2C/2d-classes_ClpC-DWB/clsum_100-024.tif
- __MACOSX/Figure 2/2C/2d-classes_ClpC-DWB/._clsum_100-024.tif
- Figure 2/2C/2d-classes_ClpC-DWB/clsum_100-030.tif
- __MACOSX/Figure 2/2C/2d-classes_ClpC-DWB/._clsum_100-030.tif
- Figure 2/2C/2d-classes_ClpC-DWB/clsum_100-026.tif
- __MACOSX/Figure 2/2C/2d-classes_ClpC-DWB/._clsum_100-026.tif
- Figure 2/2C/2d-classes_ClpC-DWB/clsum_100-032.tif
- __MACOSX/Figure 2/2C/2d-classes_ClpC-DWB/._clsum_100-032.tif
- Figure 2/2C/2d-classes_ClpC-DWB/clsum_100-033.tif
- __MACOSX/Figure 2/2C/2d-classes_ClpC-DWB/._clsum_100-033.tif
- Figure 2/2C/2d-classes_ClpC-DWB/clsum_100-027.tif
- __MACOSX/Figure 2/2C/2d-classes_ClpC-DWB/._clsum_100-027.tif
- Figure 2/2C/2d-classes_ClpC-DWB/clsum_100-023.tif
- __MACOSX/Figure 2/2C/2d-classes_ClpC-DWB/._clsum_100-023.tif
- Figure 2/2C/2d-classes_ClpC-DWB/clsum_100-037.tif
- __MACOSX/Figure 2/2C/2d-classes_ClpC-DWB/._clsum_100-037.tif
- Figure 2/2C/2d-classes_ClpC-DWB/clsum_100-036.tif
- __MACOSX/Figure 2/2C/2d-classes_ClpC-DWB/._clsum_100-036.tif
- Figure 2/2C/2d-classes_ClpC-DWB/clsum_100-022.tif
- __MACOSX/Figure 2/2C/2d-classes_ClpC-DWB/._clsum_100-022.tif
- Figure 2/2C/2d-classes_ClpC-DWB/clsum_100-008.tif
- __MACOSX/Figure 2/2C/2d-classes_ClpC-DWB/._clsum_100-008.tif
- Figure 2/2C/2d-classes_ClpC-DWB/clsum_100-034.tif
- __MACOSX/Figure 2/2C/2d-classes_ClpC-DWB/._clsum_100-034.tif
- Figure 2/2C/2d-classes_ClpC-DWB/clsum_100-020.tif
- __MACOSX/Figure 2/2C/2d-classes_ClpC-DWB/._clsum_100-020.tif
- Figure 2/2C/2d-classes_ClpC-DWB/clsum_100-021.tif
- __MACOSX/Figure 2/2C/2d-classes_ClpC-DWB/._clsum_100-021.tif
- Figure 2/2C/2d-classes_ClpC-DWB/clsum_100-035.tif
- __MACOSX/Figure 2/2C/2d-classes_ClpC-DWB/._clsum_100-035.tif
- Figure 2/2C/2d-classes_ClpC-DWB/clsum_100-009.tif
- __MACOSX/Figure 2/2C/2d-classes_ClpC-DWB/._clsum_100-009.tif
- Figure 2/2C/2d-classes_ClpC-DWB/clsum_100-010.tif
- __MACOSX/Figure 2/2C/2d-classes_ClpC-DWB/._clsum_100-010.tif
- Figure 2/2C/2d-classes_ClpC-DWB/clsum_100-004.tif
- __MACOSX/Figure 2/2C/2d-classes_ClpC-DWB/._clsum_100-004.tif
- Figure 2/2C/2d-classes_ClpC-DWB/clsum_100-038.tif
- __MACOSX/Figure 2/2C/2d-classes_ClpC-DWB/._clsum_100-038.tif
- Figure 2/2C/2d-classes_ClpC-DWB/clsum_100-039.tif
- __MACOSX/Figure 2/2C/2d-classes_ClpC-DWB/._clsum_100-039.tif
- Figure 2/2C/2d-classes_ClpC-DWB/clsum_100-005.tif
- __MACOSX/Figure 2/2C/2d-classes_ClpC-DWB/._clsum_100-005.tif
- Figure 2/2C/2d-classes_ClpC-DWB/clsum_100-011.tif
- __MACOSX/Figure 2/2C/2d-classes_ClpC-DWB/._clsum_100-011.tif
- Figure 2/2C/2d-classes_ClpC-DWB/clsum_100-007.tif
- __MACOSX/Figure 2/2C/2d-classes_ClpC-DWB/._clsum_100-007.tif
- Figure 2/2C/2d-classes_ClpC-DWB/clsum_100-013.tif
- __MACOSX/Figure 2/2C/2d-classes_ClpC-DWB/._clsum_100-013.tif
- Figure 2/2C/2d-classes_ClpC-DWB/clsum_100-012.tif
- __MACOSX/Figure 2/2C/2d-classes_ClpC-DWB/._clsum_100-012.tif
[truncated: 270 more entries]
