# Supplementary material for: Allosteric control of the bacterial ClpC/ClpP protease and its hijacking by antibacterial peptides
Source: EMBO J. 2025 Sep 29;44(21):6273–96. doi: 10.1038/s44318-025-00575-1 (PMC12583610; doi:10.1038/s44318-025-00575-1)
Supplement: Supplementary file 7 — Source data Fig. 2 [file 44318_2025_575_MOESM7_ESM.zip › Figure 2/2A/Fig2A_DLS_Statistical_analysis.xlsx]

## Sheet: ANOVA results
Table Analyzed	Data 2
Brown-Forsythe ANOVA test
F* (DFn, DFd)	194,9 (19,00, 327,3)
P value	<0,0001
P value summary	****
Significant diff. among means (P < 0.05)?	Yes
Welch's ANOVA test
W (DFn, DFd)	481,4 (19,00, 442,3)
P value	<0,0001
P value summary	****
Significant diff. among means (P < 0.05)?	Yes
Data summary
Number of treatments (columns)	20
Number of values (total)	1244

## Sheet: Multiple comparisons
Number of families	1
Number of comparisons per family	190
Alpha	0.05
Unpaired t with Welch's correction	Mean Diff,	95,00% CI of diff,	Below threshold?	Summary	Individual P Value
ClpC_WT vs. ClpC_WT-ClpP	0.2631	0,03490 to 0,4912	Yes	*	0.0243	A-B
ClpC_WT vs. ClpC_WT-FITC	-0.5069	-0,7047 to -0,3091	Yes	****	<0,0001	A-C
ClpC_WT vs. ClpC_WT-PF	-1.108	-1,489 to -0,7261	Yes	****	<0,0001	A-D
ClpC_WT vs. ClpC_WT-MecA	0.7283	0,5428 to 0,9138	Yes	****	<0,0001	A-E
ClpC_WT vs. ClpC_WT-MecA-ClpP	-1.918	-2,117 to -1,719	Yes	****	<0,0001	A-F
ClpC_WT vs. ClpC_WT-MecA-FITC	1.511	1,326 to 1,696	Yes	****	<0,0001	A-G
ClpC_WT vs. ClpC_WT-MecA-PF	-1.985	-2,175 to -1,795	Yes	****	<0,0001	A-H
ClpC_WT vs. ClpC_F436A	3.014	2,858 to 3,171	Yes	****	<0,0001	A-I
ClpC_WT vs. ClpC_F436A-ClpP	-2.669	-3,470 to -1,869	Yes	****	<0,0001	A-J
ClpC_WT vs. ClpC_F436A-FITC	1.458	1,172 to 1,744	Yes	****	<0,0001	A-K
ClpC_WT vs. ClpC_F436A-PF	-1.949	-2,238 to -1,660	Yes	****	<0,0001	A-L
ClpC_WT vs. ClpC_dN	1.851	1,681 to 2,020	Yes	****	<0,0001	A-M
ClpC_WT vs. ClpC_dN-ClpP	-7.274	-7,996 to -6,553	Yes	****	<0,0001	A-N
ClpC_WT vs. ClpC_dN-FITC	1.131	0,8770 to 1,385	Yes	****	<0,0001	A-O
ClpC_WT vs. ClpC_dN-PF	-5.529	-6,515 to -4,544	Yes	****	<0,0001	A-P
ClpC_WT vs. ClpC_dN-F436A	2.883	2,714 to 3,052	Yes	****	<0,0001	A-Q
ClpC_WT vs. ClpC_dN-F436A-ClpP	-7.349	-8,364 to -6,334	Yes	****	<0,0001	A-R
ClpC_WT vs. ClpC_dN-F436A-FITC	2.367	1,958 to 2,775	Yes	****	<0,0001	A-S
ClpC_WT vs. ClpC_dN-F436A-PF	-0.3473	-0,5455 to -0,1491	Yes	***	0.0007	A-T
ClpC_WT-ClpP vs. ClpC_WT-FITC	-0.77	-1,012 to -0,5283	Yes	****	<0,0001	B-C
ClpC_WT-ClpP vs. ClpC_WT-PF	-1.371	-1,776 to -0,9654	Yes	****	<0,0001	B-D
ClpC_WT-ClpP vs. ClpC_WT-MecA	0.4653	0,2335 to 0,6970	Yes	***	0.0001	B-E
ClpC_WT-ClpP vs. ClpC_WT-MecA-ClpP	-2.181	-2,423 to -1,938	Yes	****	<0,0001	B-F
ClpC_WT-ClpP vs. ClpC_WT-MecA-FITC	1.248	1,016 to 1,479	Yes	****	<0,0001	B-G
ClpC_WT-ClpP vs. ClpC_WT-MecA-PF	-2.248	-2,483 to -2,013	Yes	****	<0,0001	B-H
ClpC_WT-ClpP vs. ClpC_F436A	2.751	2,541 to 2,961	Yes	****	<0,0001	B-I
ClpC_WT-ClpP vs. ClpC_F436A-ClpP	-2.932	-3,744 to -2,121	Yes	****	<0,0001	B-J
ClpC_WT-ClpP vs. ClpC_F436A-FITC	1.195	0,8781 to 1,512	Yes	****	<0,0001	B-K
ClpC_WT-ClpP vs. ClpC_F436A-PF	-2.212	-2,532 to -1,892	Yes	****	<0,0001	B-L
ClpC_WT-ClpP vs. ClpC_dN	1.588	1,368 to 1,807	Yes	****	<0,0001	B-M
ClpC_WT-ClpP vs. ClpC_dN-ClpP	-7.537	-8,271 to -6,803	Yes	****	<0,0001	B-N
ClpC_WT-ClpP vs. ClpC_dN-FITC	0.8678	0,5792 to 1,156	Yes	****	<0,0001	B-O
ClpC_WT-ClpP vs. ClpC_dN-PF	-5.792	-6,787 to -4,798	Yes	****	<0,0001	B-P
ClpC_WT-ClpP vs. ClpC_dN-F436A	2.62	2,401 to 2,839	Yes	****	<0,0001	B-Q
ClpC_WT-ClpP vs. ClpC_dN-F436A-ClpP	-7.612	-8,636 to -6,588	Yes	****	<0,0001	B-R
ClpC_WT-ClpP vs. ClpC_dN-F436A-FITC	2.103	1,673 to 2,534	Yes	****	<0,0001	B-S
ClpC_WT-ClpP vs. ClpC_dN-F436A-PF	-0.6104	-0,8522 to -0,3685	Yes	****	<0,0001	B-T
ClpC_WT-FITC vs. ClpC_WT-PF	-0.6008	-0,9906 to -0,2110	Yes	**	0.0028	C-D
ClpC_WT-FITC vs. ClpC_WT-MecA	1.235	1,033 to 1,437	Yes	****	<0,0001	C-E
ClpC_WT-FITC vs. ClpC_WT-MecA-ClpP	-1.411	-1,625 to -1,197	Yes	****	<0,0001	C-F
ClpC_WT-FITC vs. ClpC_WT-MecA-FITC	2.018	1,816 to 2,220	Yes	****	<0,0001	C-G
ClpC_WT-FITC vs. ClpC_WT-MecA-PF	-1.478	-1,684 to -1,272	Yes	****	<0,0001	C-H
ClpC_WT-FITC vs. ClpC_F436A	3.521	3,345 to 3,697	Yes	****	<0,0001	C-I
ClpC_WT-FITC vs. ClpC_F436A-ClpP	-2.162	-2,967 to -1,358	Yes	****	<0,0001	C-J
ClpC_WT-FITC vs. ClpC_F436A-FITC	1.965	1,668 to 2,261	Yes	****	<0,0001	C-K
ClpC_WT-FITC vs. ClpC_F436A-PF	-1.442	-1,742 to -1,142	Yes	****	<0,0001	C-L
ClpC_WT-FITC vs. ClpC_dN	2.358	2,170 to 2,545	Yes	****	<0,0001	C-M
ClpC_WT-FITC vs. ClpC_dN-ClpP	-6.767	-7,493 to -6,041	Yes	****	<0,0001	C-N
ClpC_WT-FITC vs. ClpC_dN-FITC	1.638	1,372 to 1,904	Yes	****	<0,0001	C-O
ClpC_WT-FITC vs. ClpC_dN-PF	-5.022	-6,011 to -4,034	Yes	****	<0,0001	C-P
ClpC_WT-FITC vs. ClpC_dN-F436A	3.39	3,203 to 3,577	Yes	****	<0,0001	C-Q
ClpC_WT-FITC vs. ClpC_dN-F436A-ClpP	-6.842	-7,860 to -5,824	Yes	****	<0,0001	C-R
ClpC_WT-FITC vs. ClpC_dN-F436A-FITC	2.873	2,457 to 3,289	Yes	****	<0,0001	C-S
ClpC_WT-FITC vs. ClpC_dN-F436A-PF	0.1596	-0,05401 to 0,3732	No	ns	0.1419	C-T
ClpC_WT-PF vs. ClpC_WT-MecA	1.836	1,452 to 2,220	Yes	****	<0,0001	D-E
ClpC_WT-PF vs. ClpC_WT-MecA-ClpP	-0.8101	-1,200 to -0,4200	Yes	****	<0,0001	D-F
ClpC_WT-PF vs. ClpC_WT-MecA-FITC	2.619	2,235 to 3,002	Yes	****	<0,0001	D-G
ClpC_WT-PF vs. ClpC_WT-MecA-PF	-0.8773	-1,263 to -0,4914	Yes	****	<0,0001	D-H
ClpC_WT-PF vs. ClpC_F436A	4.122	3,751 to 4,493	Yes	****	<0,0001	D-I
ClpC_WT-PF vs. ClpC_F436A-ClpP	-1.562	-2,426 to -0,6968	Yes	***	0.0006	D-J
ClpC_WT-PF vs. ClpC_F436A-FITC	2.566	2,126 to 3,005	Yes	****	<0,0001	D-K
ClpC_WT-PF vs. ClpC_F436A-PF	-0.8413	-1,283 to -0,3999	Yes	***	0.0002	D-L
ClpC_WT-PF vs. ClpC_dN	2.958	2,582 to 3,335	Yes	****	<0,0001	D-M
ClpC_WT-PF vs. ClpC_dN-ClpP	-6.166	-6,959 to -5,374	Yes	****	<0,0001	D-N
ClpC_WT-PF vs. ClpC_dN-FITC	2.239	1,819 to 2,658	Yes	****	<0,0001	D-O
ClpC_WT-PF vs. ClpC_dN-PF	-4.421	-5,460 to -3,383	Yes	****	<0,0001	D-P
ClpC_WT-PF vs. ClpC_dN-F436A	3.991	3,615 to 4,367	Yes	****	<0,0001	D-Q
ClpC_WT-PF vs. ClpC_dN-F436A-ClpP	-6.242	-7,308 to -5,175	Yes	****	<0,0001	D-R
ClpC_WT-PF vs. ClpC_dN-F436A-FITC	3.474	2,948 to 4,000	Yes	****	<0,0001	D-S
ClpC_WT-PF vs. ClpC_dN-F436A-PF	0.7604	0,3706 to 1,150	Yes	***	0.0002	D-T
ClpC_WT-MecA vs. ClpC_WT-MecA-ClpP	-2.646	-2,849 to -2,443	Yes	****	<0,0001	E-F
ClpC_WT-MecA vs. ClpC_WT-MecA-FITC	0.7826	0,5927 to 0,9724	Yes	****	<0,0001	E-G
ClpC_WT-MecA vs. ClpC_WT-MecA-PF	-2.713	-2,908 to -2,519	Yes	****	<0,0001	E-H
ClpC_WT-MecA vs. ClpC_F436A	2.286	2,124 to 2,448	Yes	****	<0,0001	E-I
ClpC_WT-MecA vs. ClpC_F436A-ClpP	-3.398	-4,199 to -2,596	Yes	****	<0,0001	E-J
ClpC_WT-MecA vs. ClpC_F436A-FITC	0.7297	0,4412 to 1,018	Yes	****	<0,0001	E-K
ClpC_WT-MecA vs. ClpC_F436A-PF	-2.677	-2,969 to -2,385	Yes	****	<0,0001	E-L
ClpC_WT-MecA vs. ClpC_dN	1.122	0,9482 to 1,297	Yes	****	<0,0001	E-M
ClpC_WT-MecA vs. ClpC_dN-ClpP	-8.002	-8,725 to -7,280	Yes	****	<0,0001	E-N
ClpC_WT-MecA vs. ClpC_dN-FITC	0.4026	0,1455 to 0,6596	Yes	**	0.0025	E-O
ClpC_WT-MecA vs. ClpC_dN-PF	-6.257	-7,244 to -5,271	Yes	****	<0,0001	E-P
ClpC_WT-MecA vs. ClpC_dN-F436A	2.155	1,981 to 2,329	Yes	****	<0,0001	E-Q
ClpC_WT-MecA vs. ClpC_dN-F436A-ClpP	-8.078	-9,093 to -7,062	Yes	****	<0,0001	E-R
ClpC_WT-MecA vs. ClpC_dN-F436A-FITC	1.638	1,228 to 2,049	Yes	****	<0,0001	E-S
ClpC_WT-MecA vs. ClpC_dN-F436A-PF	-1.076	-1,278 to -0,8733	Yes	****	<0,0001	E-T
ClpC_WT-MecA-ClpP vs. ClpC_WT-MecA-FITC	3.429	3,226 to 3,632	Yes	****	<0,0001	F-G
ClpC_WT-MecA-ClpP vs. ClpC_WT-MecA-PF	-0.06717	-0,2742 to 0,1399	No	ns	0.5218	F-H
ClpC_WT-MecA-ClpP vs. ClpC_F436A	4.932	4,755 to 5,109	Yes	****	<0,0001	F-I
ClpC_WT-MecA-ClpP vs. ClpC_F436A-ClpP	-0.7515	-1,556 to 0,05305	No	ns	0.0666	F-J
ClpC_WT-MecA-ClpP vs. ClpC_F436A-FITC	3.376	3,079 to 3,673	Yes	****	<0,0001	F-K
ClpC_WT-MecA-ClpP vs. ClpC_F436A-PF	-0.03117	-0,3314 to 0,2690	No	ns	0.8371	F-L
ClpC_WT-MecA-ClpP vs. ClpC_dN	3.768	3,580 to 3,957	Yes	****	<0,0001	F-M
ClpC_WT-MecA-ClpP vs. ClpC_dN-ClpP	-5.356	-6,082 to -4,630	Yes	****	<0,0001	F-N
ClpC_WT-MecA-ClpP vs. ClpC_dN-FITC	3.049	2,782 to 3,315	Yes	****	<0,0001	F-O
ClpC_WT-MecA-ClpP vs. ClpC_dN-PF	-3.611	-4,600 to -2,623	Yes	****	<0,0001	F-P
ClpC_WT-MecA-ClpP vs. ClpC_dN-F436A	4.801	4,613 to 4,989	Yes	****	<0,0001	F-Q
ClpC_WT-MecA-ClpP vs. ClpC_dN-F436A-ClpP	-5.432	-6,450 to -4,413	Yes	****	<0,0001	F-R
ClpC_WT-MecA-ClpP vs. ClpC_dN-F436A-FITC	4.284	3,868 to 4,701	Yes	****	<0,0001	F-S
ClpC_WT-MecA-ClpP vs. ClpC_dN-F436A-PF	1.57	1,356 to 1,785	Yes	****	<0,0001	F-T
ClpC_WT-MecA-FITC vs. ClpC_WT-MecA-PF	-3.496	-3,690 to -3,302	Yes	****	<0,0001	G-H
ClpC_WT-MecA-FITC vs. ClpC_F436A	1.503	1,342 to 1,665	Yes	****	<0,0001	G-I
ClpC_WT-MecA-FITC vs. ClpC_F436A-ClpP	-4.18	-4,982 to -3,379	Yes	****	<0,0001	G-J
ClpC_WT-MecA-FITC vs. ClpC_F436A-FITC	-0.05283	-0,3413 to 0,2356	No	ns	0.7168	G-K
ClpC_WT-MecA-FITC vs. ClpC_F436A-PF	-3.46	-3,752 to -3,168	Yes	****	<0,0001	G-L
ClpC_WT-MecA-FITC vs. ClpC_dN	0.3398	0,1659 to 0,5138	Yes	***	0.0002	G-M
ClpC_WT-MecA-FITC vs. ClpC_dN-ClpP	-8.785	-9,508 to -8,062	Yes	****	<0,0001	G-N
ClpC_WT-MecA-FITC vs. ClpC_dN-FITC	-0.38	-0,6370 to -0,1230	Yes	**	0.0042	G-O
ClpC_WT-MecA-FITC vs. ClpC_dN-PF	-7.04	-8,026 to -6,054	Yes	****	<0,0001	G-P
ClpC_WT-MecA-FITC vs. ClpC_dN-F436A	1.372	1,199 to 1,546	Yes	****	<0,0001	G-Q
ClpC_WT-MecA-FITC vs. ClpC_dN-F436A-ClpP	-8.86	-9,876 to -7,844	Yes	****	<0,0001	G-R
ClpC_WT-MecA-FITC vs. ClpC_dN-F436A-FITC	0.8557	0,4453 to 1,266	Yes	****	<0,0001	G-S
ClpC_WT-MecA-FITC vs. ClpC_dN-F436A-PF	-1.858	-2,060 to -1,656	Yes	****	<0,0001	G-T
ClpC_WT-MecA-PF vs. ClpC_F436A	4.999	4,832 to 5,166	Yes	****	<0,0001	H-I
ClpC_WT-MecA-PF vs. ClpC_F436A-ClpP	-0.6844	-1,487 to 0,1182	No	ns	0.0933	H-J
ClpC_WT-MecA-PF vs. ClpC_F436A-FITC	3.443	3,152 to 3,734	Yes	****	<0,0001	H-K
ClpC_WT-MecA-PF vs. ClpC_F436A-PF	0.036	-0,2586 to 0,3306	No	ns	0.8088	H-L
ClpC_WT-MecA-PF vs. ClpC_dN	3.836	3,657 to 4,015	Yes	****	<0,0001	H-M
ClpC_WT-MecA-PF vs. ClpC_dN-ClpP	-5.289	-6,013 to -4,565	Yes	****	<0,0001	H-N
ClpC_WT-MecA-PF vs. ClpC_dN-FITC	3.116	2,856 to 3,376	Yes	****	<0,0001	H-O
ClpC_WT-MecA-PF vs. ClpC_dN-PF	-3.544	-4,531 to -2,557	Yes	****	<0,0001	H-P
ClpC_WT-MecA-PF vs. ClpC_dN-F436A	4.868	4,690 to 5,047	Yes	****	<0,0001	H-Q
ClpC_WT-MecA-PF vs. ClpC_dN-F436A-ClpP	-5.364	-6,381 to -4,348	Yes	****	<0,0001	H-R
ClpC_WT-MecA-PF vs. ClpC_dN-F436A-FITC	4.352	3,939 to 4,764	Yes	****	<0,0001	H-S
ClpC_WT-MecA-PF vs. ClpC_dN-F436A-PF	1.638	1,431 to 1,844	Yes	****	<0,0001	H-T
ClpC_F436A vs. ClpC_F436A-ClpP	-5.684	-6,479 to -4,888	Yes	****	<0,0001	I-J
ClpC_F436A vs. ClpC_F436A-FITC	-1.556	-1,828 to -1,285	Yes	****	<0,0001	I-K
ClpC_F436A vs. ClpC_F436A-PF	-4.963	-5,238 to -4,688	Yes	****	<0,0001	I-L
ClpC_F436A vs. ClpC_dN	-1.164	-1,306 to -1,021	Yes	****	<0,0001	I-M
ClpC_F436A vs. ClpC_dN-ClpP	-10.29	-11,00 to -9,572	Yes	****	<0,0001	I-N
ClpC_F436A vs. ClpC_dN-FITC	-1.883	-2,121 to -1,646	Yes	****	<0,0001	I-O
ClpC_F436A vs. ClpC_dN-PF	-8.543	-9,525 to -7,562	Yes	****	<0,0001	I-P
ClpC_F436A vs. ClpC_dN-F436A	-0.131	-0,2732 to 0,01113	No	ns	0.0705	I-Q
ClpC_F436A vs. ClpC_dN-F436A-ClpP	-10.36	-11,37 to -9,352	Yes	****	<0,0001	I-R
ClpC_F436A vs. ClpC_dN-F436A-FITC	-0.6477	-1,046 to -0,2489	Yes	**	0.0019	I-S
ClpC_F436A vs. ClpC_dN-F436A-PF	-3.362	-3,538 to -3,185	Yes	****	<0,0001	I-T
ClpC_F436A-ClpP vs. ClpC_F436A-FITC	4.127	3,299 to 4,956	Yes	****	<0,0001	J-K
ClpC_F436A-ClpP vs. ClpC_F436A-PF	0.7204	-0,1094 to 1,550	No	ns	0.0878	J-L
ClpC_F436A-ClpP vs. ClpC_dN	4.52	3,722 to 5,318	Yes	****	<0,0001	J-M
ClpC_F436A-ClpP vs. ClpC_dN-ClpP	-4.605	-5,657 to -3,552	Yes	****	<0,0001	J-N
ClpC_F436A-ClpP vs. ClpC_dN-FITC	3.8	2,981 to 4,619	Yes	****	<0,0001	J-O
ClpC_F436A-ClpP vs. ClpC_dN-PF	-2.86	-4,105 to -1,615	Yes	****	<0,0001	J-P
ClpC_F436A-ClpP vs. ClpC_dN-F436A	5.553	4,754 to 6,351	Yes	****	<0,0001	J-Q
ClpC_F436A-ClpP vs. ClpC_dN-F436A-ClpP	-4.68	-5,948 to -3,412	Yes	****	<0,0001	J-R
ClpC_F436A-ClpP vs. ClpC_dN-F436A-FITC	5.036	4,160 to 5,912	Yes	****	<0,0001	J-S
ClpC_F436A-ClpP vs. ClpC_dN-F436A-PF	2.322	1,518 to 3,126	Yes	****	<0,0001	J-T
ClpC_F436A-FITC vs. ClpC_F436A-PF	-3.407	-3,769 to -3,045	Yes	****	<0,0001	K-L
ClpC_F436A-FITC vs. ClpC_dN	0.3927	0,1140 to 0,6714	Yes	**	0.0063	K-M
ClpC_F436A-FITC vs. ClpC_dN-ClpP	-8.732	-9,485 to -7,979	Yes	****	<0,0001	K-N
ClpC_F436A-FITC vs. ClpC_dN-FITC	-0.3272	-0,6624 to 0,008054	No	ns	0.0557	K-O
ClpC_F436A-FITC vs. ClpC_dN-PF	-6.987	-7,996 to -5,979	Yes	****	<0,0001	K-P
ClpC_F436A-FITC vs. ClpC_dN-F436A	1.425	1,147 to 1,704	Yes	****	<0,0001	K-Q
ClpC_F436A-FITC vs. ClpC_dN-F436A-ClpP	-8.807	-9,845 to -7,770	Yes	****	<0,0001	K-R
ClpC_F436A-FITC vs. ClpC_dN-F436A-FITC	0.9085	0,4463 to 1,371	Yes	***	0.0002	K-S
ClpC_F436A-FITC vs. ClpC_dN-F436A-PF	-1.805	-2,102 to -1,509	Yes	****	<0,0001	K-T
ClpC_F436A-PF vs. ClpC_dN	3.8	3,518 to 4,082	Yes	****	<0,0001	L-M
ClpC_F436A-PF vs. ClpC_dN-ClpP	-5.325	-6,079 to -4,571	Yes	****	<0,0001	L-N
ClpC_F436A-PF vs. ClpC_dN-FITC	3.08	2,742 to 3,418	Yes	****	<0,0001	L-O
ClpC_F436A-PF vs. ClpC_dN-PF	-3.58	-4,589 to -2,571	Yes	****	<0,0001	L-P
ClpC_F436A-PF vs. ClpC_dN-F436A	4.832	4,550 to 5,114	Yes	****	<0,0001	L-Q
ClpC_F436A-PF vs. ClpC_dN-F436A-ClpP	-5.4	-6,438 to -4,362	Yes	****	<0,0001	L-R
ClpC_F436A-PF vs. ClpC_dN-F436A-FITC	4.316	3,851 to 4,780	Yes	****	<0,0001	L-S
ClpC_F436A-PF vs. ClpC_dN-F436A-PF	1.602	1,302 to 1,901	Yes	****	<0,0001	L-T
ClpC_dN vs. ClpC_dN-ClpP	-9.125	-9,844 to -8,406	Yes	****	<0,0001	M-N
ClpC_dN vs. ClpC_dN-FITC	-0.7198	-0,9658 to -0,4739	Yes	****	<0,0001	M-O
ClpC_dN vs. ClpC_dN-PF	-7.38	-8,363 to -6,396	Yes	****	<0,0001	M-P
ClpC_dN vs. ClpC_dN-F436A	1.033	0,8765 to 1,189	Yes	****	<0,0001	M-Q
ClpC_dN vs. ClpC_dN-F436A-ClpP	-9.2	-10,21 to -8,187	Yes	****	<0,0001	M-R
ClpC_dN vs. ClpC_dN-F436A-FITC	0.5158	0,1122 to 0,9195	Yes	*	0.013	M-S
ClpC_dN vs. ClpC_dN-F436A-PF	-2.198	-2,386 to -2,010	Yes	****	<0,0001	M-T
ClpC_dN-ClpP vs. ClpC_dN-FITC	8.405	7,663 to 9,147	Yes	****	<0,0001	N-O
ClpC_dN-ClpP vs. ClpC_dN-PF	1.745	0,5475 to 2,943	Yes	**	0.0047	N-P
ClpC_dN-ClpP vs. ClpC_dN-F436A	10.16	9,438 to 10,88	Yes	****	<0,0001	N-Q
ClpC_dN-ClpP vs. ClpC_dN-F436A-ClpP	-0.07517	-1,297 to 1,147	No	ns	0.9031	N-R
ClpC_dN-ClpP vs. ClpC_dN-F436A-FITC	9.641	8,836 to 10,45	Yes	****	<0,0001	N-S
ClpC_dN-ClpP vs. ClpC_dN-F436A-PF	6.927	6,201 to 7,653	Yes	****	<0,0001	N-T
ClpC_dN-FITC vs. ClpC_dN-PF	-6.66	-7,660 to -5,660	Yes	****	<0,0001	O-P
ClpC_dN-FITC vs. ClpC_dN-F436A	1.752	1,507 to 1,998	Yes	****	<0,0001	O-Q
ClpC_dN-FITC vs. ClpC_dN-F436A-ClpP	-8.48	-9,510 to -7,451	Yes	****	<0,0001	O-R
ClpC_dN-FITC vs. ClpC_dN-F436A-FITC	1.236	0,7919 to 1,679	Yes	****	<0,0001	O-S
ClpC_dN-FITC vs. ClpC_dN-F436A-PF	-1.478	-1,744 to -1,212	Yes	****	<0,0001	O-T
ClpC_dN-PF vs. ClpC_dN-F436A	8.412	7,429 to 9,396	Yes	****	<0,0001	P-Q
ClpC_dN-PF vs. ClpC_dN-F436A-ClpP	-1.82	-3,210 to -0,4308	Yes	*	0.0107	P-R
ClpC_dN-PF vs. ClpC_dN-F436A-FITC	7.896	6,849 to 8,943	Yes	****	<0,0001	P-S
ClpC_dN-PF vs. ClpC_dN-F436A-PF	5.182	4,193 to 6,171	Yes	****	<0,0001	P-T
ClpC_dN-F436A vs. ClpC_dN-F436A-ClpP	-10.23	-11,25 to -9,219	Yes	****	<0,0001	Q-R
ClpC_dN-F436A vs. ClpC_dN-F436A-FITC	-0.5167	-0,9201 to -0,1132	Yes	*	0.0128	Q-S
ClpC_dN-F436A vs. ClpC_dN-F436A-PF	-3.231	-3,418 to -3,043	Yes	****	<0,0001	Q-T
ClpC_dN-F436A-ClpP vs. ClpC_dN-F436A-FITC	9.716	8,641 to 10,79	Yes	****	<0,0001	R-S
ClpC_dN-F436A-ClpP vs. ClpC_dN-F436A-PF	7.002	5,984 to 8,020	Yes	****	<0,0001	R-T
ClpC_dN-F436A-FITC vs. ClpC_dN-F436A-PF	-2.714	-3,130 to -2,298	Yes	****	<0,0001	S-T
Test details	Mean 1	Mean 2	Mean Diff,	SE of diff,	n1	n2	t	DF
ClpC_WT vs. ClpC_WT-ClpP	11.12	10.86	0.2631	0.115	59	59	2.287	102.1
ClpC_WT vs. ClpC_WT-FITC	11.12	11.63	-0.5069	0.1001	59	90	5.066	146.7
ClpC_WT vs. ClpC_WT-PF	11.12	12.23	-1.108	0.1926	59	90	5.752	110.3
ClpC_WT vs. ClpC_WT-MecA	11.12	10.39	0.7283	0.09366	59	59	7.776	115.7
ClpC_WT vs. ClpC_WT-MecA-ClpP	11.12	13.04	-1.918	0.1004	59	59	19.11	112.7
ClpC_WT vs. ClpC_WT-MecA-FITC	11.12	9.611	1.511	0.09358	59	60	16.14	116.8
ClpC_WT vs. ClpC_WT-MecA-PF	11.12	13.11	-1.985	0.09591	59	60	20.7	116.2
ClpC_WT vs. ClpC_F436A	11.12	8.108	3.014	0.07898	59	59	38.16	104.1
ClpC_WT vs. ClpC_F436A-ClpP	11.12	13.79	-2.669	0.4004	59	59	6.667	61.1
ClpC_WT vs. ClpC_F436A-FITC	11.12	9.664	1.458	0.1438	59	60	10.14	86.96
ClpC_WT vs. ClpC_F436A-PF	11.12	13.07	-1.949	0.1454	59	60	13.4	86.27
ClpC_WT vs. ClpC_dN	11.12	9.271	1.851	0.08542	59	60	21.67	114.4
ClpC_WT vs. ClpC_dN-ClpP	11.12	18.4	-7.274	0.3611	59	60	20.14	62.89
ClpC_WT vs. ClpC_dN-FITC	11.12	9.991	1.131	0.1276	59	50	8.864	80.51
ClpC_WT vs. ClpC_dN-PF	11.12	16.65	-5.529	0.4929	59	60	11.22	61.06
ClpC_WT vs. ClpC_dN-F436A	11.12	8.239	2.883	0.08517	59	60	33.85	114.1
ClpC_WT vs. ClpC_dN-F436A-ClpP	11.12	18.47	-7.349	0.5076	59	60	14.48	60.94
ClpC_WT vs. ClpC_dN-F436A-FITC	11.12	8.755	2.367	0.2049	59	60	11.55	71.85
ClpC_WT vs. ClpC_dN-F436A-PF	11.12	11.47	-0.3473	0.1	59	60	3.472	114.2
ClpC_WT-ClpP vs. ClpC_WT-FITC	10.86	11.63	-0.77	0.1221	59	90	6.307	123.5
ClpC_WT-ClpP vs. ClpC_WT-PF	10.86	12.23	-1.371	0.2049	59	90	6.691	129.7
ClpC_WT-ClpP vs. ClpC_WT-MecA	10.86	10.39	0.4653	0.1169	59	59	3.981	104.8
ClpC_WT-ClpP vs. ClpC_WT-MecA-ClpP	10.86	13.04	-2.181	0.1223	59	59	17.83	111.1
ClpC_WT-ClpP vs. ClpC_WT-MecA-FITC	10.86	9.611	1.248	0.1168	59	60	10.68	105.1
ClpC_WT-ClpP vs. ClpC_WT-MecA-PF	10.86	13.11	-2.248	0.1187	59	60	18.94	107.6
ClpC_WT-ClpP vs. ClpC_F436A	10.86	8.108	2.751	0.1055	59	59	26.08	83.15
ClpC_WT-ClpP vs. ClpC_F436A-ClpP	10.86	13.79	-2.932	0.4064	59	59	7.215	64.71
ClpC_WT-ClpP vs. ClpC_F436A-FITC	10.86	9.664	1.195	0.1599	59	60	7.476	108.4
ClpC_WT-ClpP vs. ClpC_F436A-PF	10.86	13.07	-2.212	0.1613	59	60	13.71	107.6
ClpC_WT-ClpP vs. ClpC_dN	10.86	9.271	1.588	0.1104	59	60	14.38	93.93
ClpC_WT-ClpP vs. ClpC_dN-ClpP	10.86	18.4	-7.537	0.3678	59	60	20.49	67.42
ClpC_WT-ClpP vs. ClpC_dN-FITC	10.86	9.991	0.8678	0.1455	59	50	5.965	101.7
ClpC_WT-ClpP vs. ClpC_dN-PF	10.86	16.65	-5.792	0.4978	59	60	11.64	63.47
ClpC_WT-ClpP vs. ClpC_dN-F436A	10.86	8.239	2.62	0.1102	59	60	23.78	93.54
ClpC_WT-ClpP vs. ClpC_dN-F436A-ClpP	10.86	18.47	-7.612	0.5124	59	60	14.86	63.21
ClpC_WT-ClpP vs. ClpC_dN-F436A-FITC	10.86	8.755	2.103	0.2165	59	60	9.716	85.66
ClpC_WT-ClpP vs. ClpC_dN-F436A-PF	10.86	11.47	-0.6104	0.122	59	60	5.001	111.4
ClpC_WT-FITC vs. ClpC_WT-PF	11.63	12.23	-0.6008	0.1969	90	90	3.052	119.6
ClpC_WT-FITC vs. ClpC_WT-MecA	11.63	10.39	1.235	0.1022	90	59	12.09	145.7
ClpC_WT-FITC vs. ClpC_WT-MecA-ClpP	11.63	13.04	-1.411	0.1084	90	59	13.02	140.2
ClpC_WT-FITC vs. ClpC_WT-MecA-FITC	11.63	9.611	2.018	0.1021	90	60	19.76	147
ClpC_WT-FITC vs. ClpC_WT-MecA-PF	11.63	13.11	-1.478	0.1043	90	60	14.18	145.5
ClpC_WT-FITC vs. ClpC_F436A	11.63	8.108	3.521	0.08894	90	59	39.59	136.8
ClpC_WT-FITC vs. ClpC_F436A-ClpP	11.63	13.79	-2.162	0.4025	90	59	5.373	62.37
ClpC_WT-FITC vs. ClpC_F436A-FITC	11.63	9.664	1.965	0.1495	90	60	13.15	99.9
ClpC_WT-FITC vs. ClpC_F436A-PF	11.63	13.07	-1.442	0.151	90	60	9.548	98.86
ClpC_WT-FITC vs. ClpC_dN	11.63	9.271	2.358	0.0947	90	60	24.9	146.5
ClpC_WT-FITC vs. ClpC_dN-ClpP	11.63	18.4	-6.767	0.3634	90	60	18.62	64.5
ClpC_WT-FITC vs. ClpC_dN-FITC	11.63	9.991	1.638	0.134	90	50	12.22	95.47
ClpC_WT-FITC vs. ClpC_dN-PF	11.63	16.65	-5.022	0.4946	90	60	10.15	61.9
ClpC_WT-FITC vs. ClpC_dN-F436A	11.63	8.239	3.39	0.09447	90	60	35.88	146.3
ClpC_WT-FITC vs. ClpC_dN-F436A-ClpP	11.63	18.47	-6.842	0.5093	90	60	13.44	61.73
ClpC_WT-FITC vs. ClpC_dN-F436A-FITC	11.63	8.755	2.873	0.2089	90	60	13.75	77.42
ClpC_WT-FITC vs. ClpC_dN-F436A-PF	11.63	11.47	0.1596	0.1081	90	60	1.477	142
ClpC_WT-PF vs. ClpC_WT-MecA	12.23	10.39	1.836	0.1937	90	59	9.48	112.3
ClpC_WT-PF vs. ClpC_WT-MecA-ClpP	12.23	13.04	-0.8101	0.197	90	59	4.112	118
ClpC_WT-PF vs. ClpC_WT-MecA-FITC	12.23	9.611	2.619	0.1936	90	60	13.52	112.2
ClpC_WT-PF vs. ClpC_WT-MecA-PF	12.23	13.11	-0.8773	0.1948	90	60	4.504	114.2
ClpC_WT-PF vs. ClpC_F436A	12.23	8.108	4.122	0.187	90	59	22.04	99.92
ClpC_WT-PF vs. ClpC_F436A-ClpP	12.23	13.79	-1.562	0.4348	90	59	3.592	82.63
ClpC_WT-PF vs. ClpC_F436A-FITC	12.23	9.664	2.566	0.2223	90	60	11.54	145.5
ClpC_WT-PF vs. ClpC_F436A-PF	12.23	13.07	-0.8413	0.2233	90	60	3.767	145.9
ClpC_WT-PF vs. ClpC_dN	12.23	9.271	2.958	0.1898	90	60	15.58	105.3
ClpC_WT-PF vs. ClpC_dN-ClpP	12.23	18.4	-6.166	0.3989	90	60	15.46	89.73
ClpC_WT-PF vs. ClpC_dN-FITC	12.23	9.991	2.239	0.2122	90	50	10.55	133.7
ClpC_WT-PF vs. ClpC_dN-PF	12.23	16.65	-4.421	0.5212	90	60	8.483	75.43
ClpC_WT-PF vs. ClpC_dN-F436A	12.23	8.239	3.991	0.1897	90	60	21.04	105.1
ClpC_WT-PF vs. ClpC_dN-F436A-ClpP	12.23	18.47	-6.242	0.5352	90	60	11.66	74.48
ClpC_WT-PF vs. ClpC_dN-F436A-FITC	12.23	8.755	3.474	0.2659	90	60	13.06	137.4
ClpC_WT-PF vs. ClpC_dN-F436A-PF	12.23	11.47	0.7604	0.1968	90	60	3.863	117.8
ClpC_WT-MecA vs. ClpC_WT-MecA-ClpP	10.39	13.04	-2.646	0.1025	59	59	25.82	114.2
ClpC_WT-MecA vs. ClpC_WT-MecA-FITC	10.39	9.611	0.7826	0.09585	59	60	8.164	117
ClpC_WT-MecA vs. ClpC_WT-MecA-PF	10.39	13.11	-2.713	0.09812	59	60	27.65	116.9
ClpC_WT-MecA vs. ClpC_F436A	10.39	8.108	2.286	0.08166	59	59	27.99	101.4
ClpC_WT-MecA vs. ClpC_F436A-ClpP	10.39	13.79	-3.398	0.4009	59	59	8.474	61.42
ClpC_WT-MecA vs. ClpC_F436A-FITC	10.39	9.664	0.7297	0.1452	59	60	5.024	89.43
ClpC_WT-MecA vs. ClpC_F436A-PF	10.39	13.07	-2.677	0.1469	59	60	18.23	88.7
ClpC_WT-MecA vs. ClpC_dN	10.39	9.271	1.122	0.0879	59	60	12.77	112.5
ClpC_WT-MecA vs. ClpC_dN-ClpP	10.39	18.4	-8.002	0.3617	59	60	22.12	63.29
ClpC_WT-MecA vs. ClpC_dN-FITC	10.39	9.991	0.4026	0.1293	59	50	3.115	83.18
ClpC_WT-MecA vs. ClpC_dN-PF	10.39	16.65	-6.257	0.4933	59	60	12.68	61.27
ClpC_WT-MecA vs. ClpC_dN-F436A	10.39	8.239	2.155	0.08766	59	60	24.58	112.2
ClpC_WT-MecA vs. ClpC_dN-F436A-ClpP	10.39	18.47	-8.078	0.508	59	60	15.9	61.14
ClpC_WT-MecA vs. ClpC_dN-F436A-FITC	10.39	8.755	1.638	0.2059	59	60	7.955	73.13
ClpC_WT-MecA vs. ClpC_dN-F436A-PF	10.39	11.47	-1.076	0.1022	59	60	10.53	115.6
ClpC_WT-MecA-ClpP vs. ClpC_WT-MecA-FITC	13.04	9.611	3.429	0.1024	59	60	33.48	114.9
ClpC_WT-MecA-ClpP vs. ClpC_WT-MecA-PF	13.04	13.11	-0.06717	0.1045	59	60	0.6425	116.1
ClpC_WT-MecA-ClpP vs. ClpC_F436A	13.04	8.108	4.932	0.08926	59	59	55.25	94.19
ClpC_WT-MecA-ClpP vs. ClpC_F436A-ClpP	13.04	13.79	-0.7515	0.4025	59	59	1.867	62.38
ClpC_WT-MecA-ClpP vs. ClpC_F436A-FITC	13.04	9.664	3.376	0.1496	59	60	22.56	96.24
ClpC_WT-MecA-ClpP vs. ClpC_F436A-PF	13.04	13.07	-0.03117	0.1512	59	60	0.2061	95.43
ClpC_WT-MecA-ClpP vs. ClpC_dN	13.04	9.271	3.768	0.09501	59	60	39.66	106.4
ClpC_WT-MecA-ClpP vs. ClpC_dN-ClpP	13.04	18.4	-5.356	0.3635	59	60	14.74	64.5
ClpC_WT-MecA-ClpP vs. ClpC_dN-FITC	13.04	9.991	3.049	0.1342	59	50	22.72	90.29
ClpC_WT-MecA-ClpP vs. ClpC_dN-PF	13.04	16.65	-3.611	0.4946	59	60	7.301	61.91
ClpC_WT-MecA-ClpP vs. ClpC_dN-F436A	13.04	8.239	4.801	0.09478	59	60	50.65	106
ClpC_WT-MecA-ClpP vs. ClpC_dN-F436A-ClpP	13.04	18.47	-5.432	0.5093	59	60	10.66	61.75
ClpC_WT-MecA-ClpP vs. ClpC_dN-F436A-FITC	13.04	8.755	4.284	0.2091	59	60	20.49	76.95
ClpC_WT-MecA-ClpP vs. ClpC_dN-F436A-PF	13.04	11.47	1.57	0.1083	59	60	14.5	117
ClpC_WT-MecA-FITC vs. ClpC_WT-MecA-PF	9.611	13.11	-3.496	0.09805	60	60	35.65	117.8
ClpC_WT-MecA-FITC vs. ClpC_F436A	9.611	8.108	1.503	0.08157	60	59	18.43	102.9
ClpC_WT-MecA-FITC vs. ClpC_F436A-ClpP	9.611	13.79	-4.18	0.4009	60	59	10.43	61.41
ClpC_WT-MecA-FITC vs. ClpC_F436A-FITC	9.611	9.664	-0.05283	0.1452	60	60	0.3639	89.46
ClpC_WT-MecA-FITC vs. ClpC_F436A-PF	9.611	13.07	-3.46	0.1468	60	60	23.57	88.72
ClpC_WT-MecA-FITC vs. ClpC_dN	9.611	9.271	0.3398	0.08782	60	60	3.87	113.9
ClpC_WT-MecA-FITC vs. ClpC_dN-ClpP	9.611	18.4	-8.785	0.3617	60	60	24.29	63.28
ClpC_WT-MecA-FITC vs. ClpC_dN-FITC	9.611	9.991	-0.38	0.1292	60	50	2.941	83.24
ClpC_WT-MecA-FITC vs. ClpC_dN-PF	9.611	16.65	-7.04	0.4933	60	60	14.27	61.27
ClpC_WT-MecA-FITC vs. ClpC_dN-F436A	9.611	8.239	1.372	0.08757	60	60	15.67	113.6
ClpC_WT-MecA-FITC vs. ClpC_dN-F436A-ClpP	9.611	18.47	-8.86	0.508	60	60	17.44	61.13
ClpC_WT-MecA-FITC vs. ClpC_dN-F436A-FITC	9.611	8.755	0.8557	0.2059	60	60	4.156	73.1
ClpC_WT-MecA-FITC vs. ClpC_dN-F436A-PF	9.611	11.47	-1.858	0.1021	60	60	18.2	116.3
ClpC_WT-MecA-PF vs. ClpC_F436A	13.11	8.108	4.999	0.08423	60	59	59.36	100.2
ClpC_WT-MecA-PF vs. ClpC_F436A-ClpP	13.11	13.79	-0.6844	0.4015	60	59	1.705	61.73
ClpC_WT-MecA-PF vs. ClpC_F436A-FITC	13.11	9.664	3.443	0.1467	60	60	23.47	91.91
ClpC_WT-MecA-PF vs. ClpC_F436A-PF	13.11	13.07	0.036	0.1483	60	60	0.2427	91.14
ClpC_WT-MecA-PF vs. ClpC_dN	13.11	9.271	3.836	0.09029	60	60	42.48	111.9
ClpC_WT-MecA-PF vs. ClpC_dN-ClpP	13.11	18.4	-5.289	0.3623	60	60	14.6	63.69
ClpC_WT-MecA-PF vs. ClpC_dN-FITC	13.11	9.991	3.116	0.1309	60	50	23.8	85.85
ClpC_WT-MecA-PF vs. ClpC_dN-PF	13.11	16.65	-3.544	0.4938	60	60	7.178	61.48
ClpC_WT-MecA-PF vs. ClpC_dN-F436A	13.11	8.239	4.868	0.09005	60	60	54.06	111.6
ClpC_WT-MecA-PF vs. ClpC_dN-F436A-ClpP	13.11	18.47	-5.364	0.5084	60	60	10.55	61.34
ClpC_WT-MecA-PF vs. ClpC_dN-F436A-FITC	13.11	8.755	4.352	0.207	60	60	21.02	74.42
ClpC_WT-MecA-PF vs. ClpC_dN-F436A-PF	13.11	11.47	1.638	0.1042	60	60	15.71	117.4
ClpC_F436A vs. ClpC_F436A-ClpP	8.108	13.79	-5.684	0.3978	59	59	14.29	59.54
ClpC_F436A vs. ClpC_F436A-FITC	8.108	9.664	-1.556	0.1362	59	60	11.42	73.54
ClpC_F436A vs. ClpC_F436A-PF	8.108	13.07	-4.963	0.138	59	60	35.97	73.14
ClpC_F436A vs. ClpC_dN	8.108	9.271	-1.164	0.07206	59	60	16.15	112.7
ClpC_F436A vs. ClpC_dN-ClpP	8.108	18.4	-10.29	0.3582	59	60	28.72	60.93
ClpC_F436A vs. ClpC_dN-FITC	8.108	9.991	-1.883	0.119	59	50	15.82	65.55
ClpC_F436A vs. ClpC_dN-PF	8.108	16.65	-8.543	0.4907	59	60	17.41	60.02
ClpC_F436A vs. ClpC_dN-F436A	8.108	8.239	-0.131	0.07176	59	60	1.826	113
ClpC_F436A vs. ClpC_dN-F436A-ClpP	8.108	18.47	-10.36	0.5055	59	60	20.5	59.96
ClpC_F436A vs. ClpC_dN-F436A-FITC	8.108	8.755	-0.6477	0.1997	59	60	3.243	65.43
ClpC_F436A vs. ClpC_dN-F436A-PF	8.108	11.47	-3.362	0.08889	59	60	37.82	95.95
ClpC_F436A-ClpP vs. ClpC_F436A-FITC	13.79	9.664	4.127	0.4155	59	60	9.934	70.13
ClpC_F436A-ClpP vs. ClpC_F436A-PF	13.79	13.07	0.7204	0.4161	59	60	1.731	70.47
ClpC_F436A-ClpP vs. ClpC_dN	13.79	9.271	4.52	0.3991	59	60	11.33	60.32
ClpC_F436A-ClpP vs. ClpC_dN-ClpP	13.79	18.4	-4.605	0.5314	59	60	8.666	115.5
ClpC_F436A-ClpP vs. ClpC_dN-FITC	13.79	9.991	3.8	0.4102	59	50	9.265	66.87
ClpC_F436A-ClpP vs. ClpC_dN-PF	13.79	16.65	-2.86	0.6284	59	60	4.551	112.5
ClpC_F436A-ClpP vs. ClpC_dN-F436A	13.79	8.239	5.553	0.399	59	60	13.92	60.29
ClpC_F436A-ClpP vs. ClpC_dN-F436A-ClpP	13.79	18.47	-4.68	0.64	59	60	7.312	111.2
ClpC_F436A-ClpP vs. ClpC_dN-F436A-FITC	13.79	8.755	5.036	0.4404	59	60	11.43	84.61
ClpC_F436A-ClpP vs. ClpC_dN-F436A-PF	13.79	11.47	2.322	0.4025	59	60	5.77	62.33
ClpC_F436A-FITC vs. ClpC_F436A-PF	9.664	13.07	-3.407	0.1829	60	60	18.63	118
ClpC_F436A-FITC vs. ClpC_dN	9.664	9.271	0.3927	0.1401	60	60	2.803	80.59
ClpC_F436A-FITC vs. ClpC_dN-ClpP	9.664	18.4	-8.732	0.3778	60	60	23.11	74.16
ClpC_F436A-FITC vs. ClpC_dN-FITC	9.664	9.991	-0.3272	0.1691	60	50	1.935	107.6
ClpC_F436A-FITC vs. ClpC_dN-PF	9.664	16.65	-6.987	0.5052	60	60	13.83	67.11
ClpC_F436A-FITC vs. ClpC_dN-F436A	9.664	8.239	1.425	0.1399	60	60	10.19	80.31
ClpC_F436A-FITC vs. ClpC_dN-F436A-ClpP	9.664	18.47	-8.807	0.5196	60	60	16.95	66.65
ClpC_F436A-FITC vs. ClpC_dN-F436A-FITC	9.664	8.755	0.9085	0.233	60	60	3.899	102.2
ClpC_F436A-FITC vs. ClpC_dN-F436A-PF	9.664	11.47	-1.805	0.1494	60	60	12.08	96.1
ClpC_F436A-PF vs. ClpC_dN	13.07	9.271	3.8	0.1418	60	60	26.8	80.02
ClpC_F436A-PF vs. ClpC_dN-ClpP	13.07	18.4	-5.325	0.3784	60	60	14.07	74.58
ClpC_F436A-PF vs. ClpC_dN-FITC	13.07	9.991	3.08	0.1705	60	50	18.06	107.4
ClpC_F436A-PF vs. ClpC_dN-PF	13.07	16.65	-3.58	0.5057	60	60	7.08	67.34
ClpC_F436A-PF vs. ClpC_dN-F436A	13.07	8.239	4.832	0.1416	60	60	34.12	79.75
ClpC_F436A-PF vs. ClpC_dN-F436A-ClpP	13.07	18.47	-5.4	0.5201	60	60	10.38	66.86
ClpC_F436A-PF vs. ClpC_dN-F436A-FITC	13.07	8.755	4.316	0.2341	60	60	18.44	103.1
ClpC_F436A-PF vs. ClpC_dN-F436A-PF	13.07	11.47	1.602	0.151	60	60	10.61	95.29
ClpC_dN vs. ClpC_dN-ClpP	9.271	18.4	-9.125	0.3596	60	60	25.37	61.92
ClpC_dN vs. ClpC_dN-FITC	9.271	9.991	-0.7198	0.1234	60	50	5.833	73.5
ClpC_dN vs. ClpC_dN-PF	9.271	16.65	-7.38	0.4918	60	60	15	60.54
ClpC_dN vs. ClpC_dN-F436A	9.271	8.239	1.033	0.07879	60	60	13.1	118
ClpC_dN vs. ClpC_dN-F436A-ClpP	9.271	18.47	-9.2	0.5066	60	60	18.16	60.45
ClpC_dN vs. ClpC_dN-F436A-FITC	9.271	8.755	0.5158	0.2023	60	60	2.549	68.69
ClpC_dN vs. ClpC_dN-F436A-PF	9.271	11.47	-2.198	0.09466	60	60	23.22	108.1
ClpC_dN-ClpP vs. ClpC_dN-FITC	18.4	9.991	8.405	0.3719	60	50	22.6	70.08
ClpC_dN-ClpP vs. ClpC_dN-PF	18.4	16.65	1.745	0.6041	60	60	2.888	107.8
ClpC_dN-ClpP vs. ClpC_dN-F436A	18.4	8.239	10.16	0.3596	60	60	28.25	61.88
ClpC_dN-ClpP vs. ClpC_dN-F436A-ClpP	18.4	18.47	-0.07517	0.6162	60	60	0.122	106.1
ClpC_dN-ClpP vs. ClpC_dN-F436A-FITC	18.4	8.755	9.641	0.405	60	60	23.8	91.44
ClpC_dN-ClpP vs. ClpC_dN-F436A-PF	18.4	11.47	6.927	0.3634	60	60	19.06	64.44
ClpC_dN-FITC vs. ClpC_dN-PF	9.991	16.65	-6.66	0.5009	50	60	13.3	64.93
ClpC_dN-FITC vs. ClpC_dN-F436A	9.991	8.239	1.752	0.1232	50	60	14.22	73.19
ClpC_dN-FITC vs. ClpC_dN-F436A-ClpP	9.991	18.47	-8.48	0.5154	50	60	16.45	64.59
ClpC_dN-FITC vs. ClpC_dN-F436A-FITC	9.991	8.755	1.236	0.2234	50	60	5.531	91.53
ClpC_dN-FITC vs. ClpC_dN-F436A-PF	9.991	11.47	-1.478	0.1339	50	60	11.04	90.22
ClpC_dN-PF vs. ClpC_dN-F436A	16.65	8.239	8.412	0.4918	60	60	17.11	60.52
ClpC_dN-PF vs. ClpC_dN-F436A-ClpP	16.65	18.47	-1.82	0.7016	60	60	2.594	117.9
ClpC_dN-PF vs. ClpC_dN-F436A-FITC	16.65	8.755	7.896	0.5259	60	60	15.01	77.23
ClpC_dN-PF vs. ClpC_dN-F436A-PF	16.65	11.47	5.182	0.4946	60	60	10.48	61.88
ClpC_dN-F436A vs. ClpC_dN-F436A-ClpP	8.239	18.47	-10.23	0.5065	60	60	20.2	60.43
ClpC_dN-F436A vs. ClpC_dN-F436A-FITC	8.239	8.755	-0.5167	0.2022	60	60	2.555	68.56
ClpC_dN-F436A vs. ClpC_dN-F436A-PF	8.239	11.47	-3.231	0.09443	60	60	34.21	107.7
ClpC_dN-F436A-ClpP vs. ClpC_dN-F436A-FITC	18.47	8.755	9.716	0.5397	60	60	18	76.22
ClpC_dN-F436A-ClpP vs. ClpC_dN-F436A-PF	18.47	11.47	7.002	0.5092	60	60	13.75	61.71
ClpC_dN-F436A-FITC vs. ClpC_dN-F436A-PF	8.755	11.47	-2.714	0.2089	60	60	12.99	76.79
Compact letter display
ClpC_dN-F436A-ClpP	A
ClpC_dN-ClpP	A
ClpC_dN-PF	B
ClpC_F436A-ClpP	C
ClpC_WT-MecA-PF	C
ClpC_F436A-PF	C
ClpC_WT-MecA-ClpP	C
ClpC_WT-PF	D
ClpC_WT-FITC	E
ClpC_dN-F436A-PF	E
ClpC_WT	F
ClpC_WT-ClpP	G
ClpC_WT-MecA	H
ClpC_dN-FITC	I
ClpC_F436A-FITC	I J
ClpC_WT-MecA-FITC	J
ClpC_dN	K
ClpC_dN-F436A-FITC	L
ClpC_dN-F436A	M
ClpC_F436A	M
