# Supplementary material for: Allosteric control of the bacterial ClpC/ClpP protease and its hijacking by antibacterial peptides
Source: EMBO J. 2025 Sep 29;44(21):6273–96. doi: 10.1038/s44318-025-00575-1 (PMC12583610; doi:10.1038/s44318-025-00575-1)
Supplement: Supplementary file 7 — Source data Fig. 2 [file 44318_2025_575_MOESM7_ESM.zip › Figure 2/2A/Fig2A_DLS_descriptive-statistics.xlsx]

## Sheet: Descriptive_statistics
	ClpC_WT	ClpC_WT-ClpP	ClpC_WT-FITC	ClpC_WT-PF	ClpC_WT-MecA	ClpC_WT-MecA-ClpP	ClpC_WT-MecA-FITC	ClpC_WT-MecA-PF	ClpC_F436A	ClpC_F436A-ClpP	ClpC_F436A-FITC	ClpC_F436A-PF	ClpC_dN	ClpC_dN-ClpP	ClpC_dN-FITC	ClpC_dN-PF	ClpC_dN-F436A	ClpC_dN-F436A-ClpP	ClpC_dN-F436A-FITC	ClpC_dN-F436A-PF
Number of values	59	59	90	90	59	59	60	60	59	59	60	60	60	60	50	60	60	60	60	60
Minimum	10.17	9.44	10.43	9.55	9.59	11.81	8.89	11.36	7.51	11.05	8.63	11.04	7.73	13.65	9.25	8.03	7.36	12.39	6.95	10.6
25% Percentile	10.73	10.34	11.06	11.12	9.99	12.62	9.255	12.86	7.85	12.24	9.25	12.24	8.965	16.4	9.555	15.02	7.97	15.24	7.9	11.06
Median	11.16	10.78	11.52	11.77	10.4	13.05	9.525	13.2	8.06	12.82	9.53	12.91	9.405	18.03	9.86	17.39	8.255	17.8	8.31	11.41
75% Percentile	11.4	11.27	11.98	13.05	10.64	13.44	9.768	13.47	8.31	13.75	9.89	13.81	9.55	20.38	10.19	19.29	8.528	21.92	9.003	11.74
Maximum	12.18	13.44	13.74	19.06	12.2	14.31	11.38	13.91	9.42	25.96	16.21	16.31	10.32	24.17	13.97	22.46	9.37	25.96	15.01	13.44
Range	2.01	4	3.31	9.51	2.61	2.5	2.49	2.55	1.91	14.91	7.58	5.27	2.59	10.52	4.72	14.43	2.01	13.57	8.06	2.84
Mean	11.12	10.86	11.63	12.23	10.39	13.04	9.611	13.11	8.108	13.79	9.664	13.07	9.271	18.4	9.991	16.65	8.239	18.47	8.755	11.47
Std. Deviation	0.4961	0.7311	0.7252	1.721	0.521	0.5901	0.5246	0.5492	0.3492	3.035	0.9948	1.009	0.433	2.752	0.778	3.785	0.4301	3.9	1.506	0.5917
Std. Error of Mean	0.06458	0.09518	0.07644	0.1814	0.06783	0.07682	0.06772	0.0709	0.04546	0.3951	0.1284	0.1303	0.05591	0.3553	0.11	0.4886	0.05552	0.5035	0.1945	0.07639
Geometric mean	11.11	10.84	11.61	12.12	10.38	13.03	9.598	13.1	8.1	13.55	9.625	13.03	9.261	18.2	9.965	16.15	8.228	18.07	8.653	11.45
Geometric SD factor	1.046	1.068	1.063	1.14	1.05	1.047	1.054	1.044	1.043	1.194	1.09	1.078	1.049	1.161	1.073	1.299	1.054	1.235	1.159	1.051
