# Supplementary material for: Allosteric control of the bacterial ClpC/ClpP protease and its hijacking by antibacterial peptides
Source: EMBO J. 2025 Sep 29;44(21):6273–96. doi: 10.1038/s44318-025-00575-1 (PMC12583610; doi:10.1038/s44318-025-00575-1)
Supplement: Supplementary file 7 — Source data Fig. 2 [file 44318_2025_575_MOESM7_ESM.zip › Figure 2/2A/Fig2A_DLS.xlsx]

## Sheet: Tabelle1
ClpC_WT	ClpC_WT-ClpP	ClpC_WT-FITC	ClpC_WT-PF	ClpC_WT-MecA	ClpC_WT-MecA-ClpP	ClpC_WT-MecA-FITC	ClpC_WT-MecA-PF	ClpC_F436A	ClpC_F436A-ClpP	ClpC_F436A-FITC	ClpC_F436A-PF	ClpC_dN	ClpC_dN-ClpP	ClpC_dN-FITC	ClpC_dN-PF	ClpC_dN-F436A	ClpC_dN-F436A-ClpP	ClpC_dN-F436A-FITC	ClpC_dN-F436A-PF
11.36	11.93	11.92	13.02	11.12	12.87	9.53	12.23	7.91	12.24	9.28	12.31	8.8	15.72	9.57	15.37	7.6	13.05	7.54	11.56
11.19	10.88	11.25	11.5	9.74	12.16	11.36	13.74	7.7	18.44	9.81	13.06	8.63	16.38	9.84	8.03	7.46	15.22	8.24	10.8
11.92	11.11	11.53	12.75	10.91	13.18	9.56	12.6	8.28	15.67	9.12	13.23	9.41	14.41	10	9.72	7.68	16.14	8.09	11.09
12.06	12.05	10.84	17.32	10.52	12.6	9.46	13.2	8.35	14.51	8.63	12.49	8.62	17.49	9.73	9.7	8.07	16.12	10.51	11.08
11.98	11.58	11.83	14.09	9.89	12.29	9.56	13.44	7.94	11.83	9	12.11	8.79	19.02	9.51	9.49	8.4	18.04	7.96	11.1
11.09	11.45	12.18	11.56	12.2	13.28	9.82	13	7.83	14.89	9.33	12.74	9	18.01	9.93	9.71	8.19	17.8	7.66	11.71
11.22	10.55	11.76	11.34	11.02	13.09	9.69	12.45	8.23	11.99	9.45	13.69	9.21	20.13	9.58	9.8	8.16	22.68	7.88	11.34
11.28	11.34	11.92	11.36	10.8	13.24	9.62	12.89	7.97	13.08	9.1	11.95	8.68	17.4	10.24	9.88	8.73	21.29	9.37	11.06
11.51	10.89	11.02	14.42	9.77	11.83	9.4	13.1	8.37	12.61	10.11	12.08	8.98	18.87	10.06	10.14	8.71	25.17	7.76	11.51
11.35	10.8	11.99	13.15	10.52	13.14	9.18	13.27	8.92	13.2	9.63	12.97	8.86	17.82	9.34	10.66	8.77	24.92	8.4	13.35
12.04	11.07	10.94	13.5	10.5	12.93	9.41	12.42	7.86	11.53	9.08	12.45	9.12	13.71	9.62	9.71	7.59	12.67	8.03	11.77
11.27	11.64	11.35	14.34	10.12	11.81	9.76	12.2	8.05	11.73	8.92	12.88	8.89	16.13	10.05	15.55	7.55	14.89	7.51	11.04
10.73	10.95	11.44	12.41	10.12	12.31	9.46	13.2	7.76	11.94	10.41	12.4	9.15	16.05	9.59	15.78	7.61	16.67	9.42	11.8
11.73	11.79	11.63	11.77	11.07	13.4	9.08	12.51	7.51	15.86	9.21	12.91	8.96	17.39	9.86	16.23	7.85	16.07	8.45	11.37
11.17	10.77	11.98	13.85	10.21	13.57	9.58	13.77	8.12	15.83	9.34	11.9	8.92	16.72	9.91	18.7	8.47	21.32	11.45	10.87
11.4	10.92	11	13.66	10.48	12.71	9.56	12.93	8.08	12.08	16.21	12.74	9.63	17.15	10.19	17.46	8.13	16.86	8.65	11.47
10.77	11.79	11.96	19.06	10.84	12.47	9.43	13.61	8.15	12.13	9.62	12.17	8.55	20.92	9.54	18.4	8.39	23.22	7.81	10.97
11.79	12.39	11.57	11.87	12	13.95	9.64	13.18	8.18	13.2	9.32	15.3	9.05	20.71	10.33	19.3	8.74	23.41	9.97	10.89
12.18	12.28	10.98	10.75	10.89	13.53	9.49	13.88	8.31	12.6	10.63	12.93	8.36	22.86	9.86	16.85	8.24	24.26	10.14	11.41
11.41	11.08	11.78	14.7	10.3	12.46	9.86	12.74	7.84	13.06	10.96	12.21	8.9	23.37	9.49	20.95	8.6	25.29	9.05	11.45
11.16	10.34	12.15	12.99	10.54	12.17	9.87	12.96	7.85	12.61	8.7	12.7	9.57	13.65	10.54	19.39	7.43	13.56	7.82	11.65
11.96	13.44	11.97	14.07	10.42	12.2	9.05	12.78	8.07	13.22	9.35	12.72	9.26	14.68	9.98	14.45	7.91	14.45	6.95	10.6
10.77	11.62	12.28	11.66	9.99	13.36	11.25	13.15	7.9	12.92	9.06	12.53	9.46	16.55	9.62	14.8	8.13	16.18	7.77	11.06
10.94	11.2	13.74	13.36	10.95	12.8	9.42	13.48	7.73	15.51	9.6	11.89	9.63	18.4	10.26	14.96	8.04	17.42	10.98	11.93
11.04	11.46	10.92	13.33	10.69	12.31	9.34	11.52	8	12.95	9.98	12.72	9.05	17.81	9.95	16.95	8.32	19.49	11.23	11.65
11.68	10.77	13.14	12.62	10.54	12.53	9.73	13.4	7.8	13.02	9.86	11.04	9.59	19.23	9.72	22.46	8.44	18	7.99	11.25
11.03	10.29	12.95	16.19	10.58	13.34	9.52	12.28	8.06	12.97	9.65	13.42	8.96	20.56	10.77	17.95	8.63	18.23	8.58	11.01
11.53	11.52	10.96	10.54	10.64	11.85	9.67	13.22	8.65	12.82	8.83	12.47	7.73	20.59	9.87	17.35	8.18	20.77	7.8	10.87
10.81	10.24	12.26	11.51	11.17	13.05	9.2	13.33	8.5	12.48	9.35	13.55	9.61	20.29	9.79	18.7	8.39	25.96	10.37	11.48
11.36	9.44	11.29	14.79	10.48	12.44	9.64	12.6	8.2	12.44	8.63	12.21	9.31	22.22	10.5	19.3	8.97	22.6	8.14	10.65
10.66	10.65	12.15	10.09	9.95	13.01	9.07	13.63	7.68	12.79	9.51	14.17	10.32	14.79	10.19	15.37	7.62	12.39	8.09	10.81
10.59	10.83	11.42	11.7	10.22	14.01	9.35	12.07	7.95	12.51	9.44	13	9.55	15.77	9.86	19.23	8.49	13.42	7.76	12.44
10.44	10.15	11.19	10.76	9.94	12.7	10.2	13.27	8.2	24.67	9.24	12.41	9.45	17.04	11.89	19.22	7.62	15.81	8.72	10.6
10.41	10.55	10.74	11.36	9.65	13.77	9.03	13.27	8.21	17.02	9.29	12.11	9.43	16.47	11.82	18.92	8.25	15.31	8.39	11.66
11.26	10.86	12.35	10.87	10.82	13.2	10.29	13.16	8.33	13.03	9.96	14	9.41	18.86	9.5	16.07	8.44	16.45	8.52	11.78
11.07	10.55	10.79	10.1	10.32	13.59	8.89	11.36	7.78	14.15	9.72	12.04	9.59	17.42	9.6	19.44	8.2	18.57	9.86	12.71
11.32	10.23	11.91	12.57	10.22	13.87	9.11	13.34	8.4	12.48	9.7	13.84	9.67	20.23	9.54	22.18	8.55	20.89	9.24	11.76
11.18	10.17	11.63	12.64	10.62	12.94	9.24	12.85	8.28	12.1	9.48	11.76	9.55	21.99	9.77	21.06	8.83	21.93	8.55	11.58
11.14	10.26	11.16	12.65	10.2	13.08	10.05	13.66	8.69	12.1	10.01	11.84	9.45	18.85	9.44	20.64	8.54	24.18	7.99	11.4
11.64	10.7	11.04	11.25	9.72	13.44	9.47	13.38	8.3	13.03	9.98	12.13	9.64	24.12	10.19	20.33	9.37	24.78	8.64	11.72
10.62	10.36	11.28	11.05	9.59	13.34	9.7	13.02	8.02	12.03	10.45	13.11	9.83	14.06	13.97	13.89	7.8	12.9	8.02	11.46
10.67	10.34	11.31	17.16	9.79	13.9	9.61	12.8	7.62	25.13	9.22	14.31	9.43	14.28	9.52	13.85	8.04	14.59	8.3	11.94
10.46	10.44	10.68	10.63	10.48	12.89	9.27	13.38	7.87	13.75	9.4	16.31	8.96	17.38	10.22	17.09	7.96	14.05	8.62	11.49
11.04	10.77	10.55	11.22	10.29	13.51	8.92	13.3	7.88	14.62	9.67	12.55	9.16	16.72	9.45	18.94	8.26	16	8.02	12.15
11.31	9.56	11.12	13.13	9.64	13.24	11.38	13.91	8.46	12.35	9.62	13.92	9.46	18.05	9.56	17.62	8.22	16.96	15.01	11.22
11.03	10.3	11.7	11.38	9.86	12.97	10.31	12.92	7.77	11.8	9.83	14.14	9.25	24.17	9.39	18.91	8.47	17.79	8.18	10.92
10.36	11.1	11.37	10.49	10.4	12.69	9.13	13.58	8.31	13.47	10.06	13.1	9.2	17.71	9.99	19.93	8.65	20.39	7.5	10.75
10.42	11.04	12.26	11.65	10.14	12.86	9.52	13.38	8.74	13.07	9.9	13.7	9.52	20.43	9.26	18.18	8.66	19.92	8.66	11.32
10.37	10.37	11.64	10.26	10.52	14.31	9.68	13.72	8.55	12.77	9.55	15.08	9.42	19.72	9.25	21.93	8.92	21.88	8.05	13.44
11.42	9.85	10.99	11.64	10.79	13.36	9.44	13.3	9.42	12.78	9.93	14.93	9.54	19.95	9.9	18.74	8.76	23.41	7.09	12.52
11.16	10.78	10.57	10.84	9.88	13.28	9.18	13.08	7.69	25.96	9.33	14.27	9.84	15.03		17.12	8.13	12.48	8.32	11.39
10.57	9.81	11.61	10.79	9.87	12.97	9.77	13.09	7.73	16.53	8.72	12.99	9.36	15.57		15.92	7.36	15	7.86	11.2
11.1	10.28	11.49	10.49	9.81	13.6	9.04	13.72	8.23	11.05	9	13.68	10.2	15.61		15.59	7.84	16.17	8.78	11.11
10.44	10.02	13.58	12.47	10.14	12.62	9.9	12.95	7.95	12.78	9.95	14.04	9.41	20.41		15.19	8.03	15.08	8.86	12.23
10.22	10.19	11.65	11.83	10.03	12.96	10.39	13.74	7.86	12.21	9.68	14.4	9.67	20.59		22.09	8.41	15.09	8.16	11.01
10.17	10.43	11.51	11.65	10.48	12.84	9.99	12.94	7.79	13.01	9.64	12.13	9.65	19.45		16.19	8.43	18.17	8.62	11.06
11.08	10.4	13.39	11.41	10.43	13.96	9.29	13.74	8.01	12.37	9.48	13.84	9.45	18.95		19.48	8.36	18.8	9.11	11.4
11.2	11.27	11.17	11.42	10.18	14.05	9.25	13.64	8.13	12.62	9.45	13.51	9.48	18.57		19.25	8	17.51	7.83	11.75
11.11	10.83	11.75	10.53	10.22	13.51	9.16	13.91	8.38	12.14	10.86	14.26	9.4	24.08		21.52	8.37	23.12	8.17	12.07
		12.05	11.35			9.89	13.22			9.59	12.91	9.3	23.25		17.43	8.36	23.48	14.88	11.47
		11.21	12.3
		11.28	12.96
		11.19	10.47
		13.51	10.63
		10.7	13.33
		13.36	10.71
		12.17	11.12
		11.02	11.82
		11.71	14.4
		12.51	11.79
		12.14	11.3
		11.06	12.59
		11.34	10.72
		11.44	11.66
		12.03	11.12
		10.43	13.2
		11.14	10.4
		11.95	11.65
		11.96	14.14
		12.42	12.89
		11.43	12.07
		10.86	16.13
		10.98	9.57
		11.04	11.95
		11.68	11.88
		10.75	9.55
		11.11	11.76
		11.55	11.53
		11.01	12.14
		13.03	12.02
