# Supplementary material for: Allosteric control of the bacterial ClpC/ClpP protease and its hijacking by antibacterial peptides
Source: EMBO J. 2025 Sep 29;44(21):6273–96. doi: 10.1038/s44318-025-00575-1 (PMC12583610; doi:10.1038/s44318-025-00575-1)
Supplement: Supplementary file 8 — Source data Fig. 3 [file 44318_2025_575_MOESM8_ESM.zip]

Archive with 14 entries (9 files):
- Figure 3/
- Figure 3/3B/
- Figure 3/3C/
- Figure 3/3D/
- Figure 3/.DS_Store
- __MACOSX/Figure 3/._.DS_Store
- Figure 3/3A/
- Figure 3/3B/Fig3B_ATPase.xlsx
- __MACOSX/Figure 3/3B/._Fig3B_ATPase.xlsx
- Figure 3/3C/Fig3C.svg
- Figure 3/3D/Fig3D_FITC-casein-degradation.xlsx
- __MACOSX/Figure 3/3D/._Fig3D_FITC-casein-degradation.xlsx
- Figure 3/3A/Fig3A_FITC-casein-degradation.xlsx
- __MACOSX/Figure 3/3A/._Fig3A_FITC-casein-degradation.xlsx
