# Supplementary material for: Allosteric control of the bacterial ClpC/ClpP protease and its hijacking by antibacterial peptides
Source: EMBO J. 2025 Sep 29;44(21):6273–96. doi: 10.1038/s44318-025-00575-1 (PMC12583610; doi:10.1038/s44318-025-00575-1)
Supplement: Supplementary file 8 — Source data Fig. 3 [file 44318_2025_575_MOESM8_ESM.zip › Figure 3/3B/Fig3B_ATPase.xlsx]

## Sheet: Tabelle1
basal	clpP	fitc	pArg	clpP/fitc	clpP/pArg	fitc/pArg	clpP/fitc/pArg	clpP/fitc/MecA
1.12396	4.55699	1.4211	2.53652	4.43807	7.00966	7.28979	19.6117	31.725
2.00583	4.90349	2.1307	3.64512	5.33799	7.59074	9.14728	22.2495	43.68
1.94112	4.6486	3.04715	3.49997	4.77783	6.42621	8.23391	20.1553	40.3731
							18.3497	55.3413
