# Supplementary material for: Allosteric control of the bacterial ClpC/ClpP protease and its hijacking by antibacterial peptides
Source: EMBO J. 2025 Sep 29;44(21):6273–96. doi: 10.1038/s44318-025-00575-1 (PMC12583610; doi:10.1038/s44318-025-00575-1)
Supplement: Supplementary file 8 — Source data Fig. 3 [file 44318_2025_575_MOESM8_ESM.zip › Figure 3/3D/Fig3D_FITC-casein-degradation.xlsx]

## Sheet: Tabelle1
	- pArg			+ pArg
WT + MecA	11.8803	12.6017	12.2269
ClpCP	0.525019	0.460265	0.37941	4.24896	4.17737	4.03008
E32A	1.87761	2.82343	1.67881	8.77585	8.72854	6.86118
E106A	6.70998	6.60281	6.70427	3.92697	4.9206	5.63998
E32A/E106A	13.1046	12.0497	12.4272	10.601	11.9437	11.6506
