# Supplementary material for: Allosteric control of the bacterial ClpC/ClpP protease and its hijacking by antibacterial peptides
Source: EMBO J. 2025 Sep 29;44(21):6273–96. doi: 10.1038/s44318-025-00575-1 (PMC12583610; doi:10.1038/s44318-025-00575-1)
Supplement: Supplementary file 8 — Source data Fig. 3 [file 44318_2025_575_MOESM8_ESM.zip › Figure 3/3A/Fig3A_FITC-casein-degradation.xlsx]

## Sheet: Tabelle1
ClpP	ClpP/pArg	ClpC/ClpP	ClpC/ClpP/MecA	ClpC/ClpP/pArg	ClpC/ClpP/Arg	ΔN-ClpC/ClpP	ΔN-ClpC/ClpP/pArg
0.029248	0.0377065	0.968695	12.0286	11.7561	1.33368	0.264086	0.264418
0.00614458	0.0738752	1.07564	13.5128	8.73651	1.33019	0.273162	0.292073
0.0753945	0.234544	1.04371	9.82293	10.1524	1.32889	0.342187	0.236435
0.272856		0.843982	11.5818	7.97767		0.278062
0.400327		0.923533		8.01386
