# Supplementary material for: Allosteric control of the bacterial ClpC/ClpP protease and its hijacking by antibacterial peptides
Source: EMBO J. 2025 Sep 29;44(21):6273–96. doi: 10.1038/s44318-025-00575-1 (PMC12583610; doi:10.1038/s44318-025-00575-1)
Supplement: Supplementary file 9 — Source data Fig. 4 [file 44318_2025_575_MOESM9_ESM.zip]

Archive with 374 entries (364 files):
- Figure 4/
- Figure 4/.DS_Store
- __MACOSX/Figure 4/._.DS_Store
- Figure 4/4B/
- Figure 4/4C/
- Figure 4/4D/
- Figure 4/4A/
- Figure 4/4B/Fig4B_cartoon.svg
- __MACOSX/Figure 4/4B/._Fig4B_cartoon.svg
- Figure 4/4C/2d-classes_ClpC-WT/
- Figure 4/4C/.DS_Store
- __MACOSX/Figure 4/4C/._.DS_Store
- Figure 4/4C/2d-classes_ClpC-WT+pArg/
- Figure 4/4C/2d-classes_ClpC-WT+pArg+FITC-casein/
- Figure 4/4D/.DS_Store
- __MACOSX/Figure 4/4D/._.DS_Store
- Figure 4/4D/2d-classes_ClpC-E32A-E106A/
- Figure 4/4D/2d-classes_ClpC-E32A-E106A+FITC-cas/
- Figure 4/4A/Fig4A_DLS_statistical_analysis.xlsx
- __MACOSX/Figure 4/4A/._Fig4A_DLS_statistical_analysis.xlsx
- Figure 4/4A/Fig4A_DLS_data.xlsx
- __MACOSX/Figure 4/4A/._Fig4A_DLS_data.xlsx
- Figure 4/4A/Fig4A_DLS_descriptive_statistics.xlsx
- __MACOSX/Figure 4/4A/._Fig4A_DLS_descriptive_statistics.xlsx
- Figure 4/4C/2d-classes_ClpC-WT/clsum_50-049.tif
- __MACOSX/Figure 4/4C/2d-classes_ClpC-WT/._clsum_50-049.tif
- Figure 4/4C/2d-classes_ClpC-WT/clsum_50-048.tif
- __MACOSX/Figure 4/4C/2d-classes_ClpC-WT/._clsum_50-048.tif
- Figure 4/4C/2d-classes_ClpC-WT/clsum_50-002.tif
- __MACOSX/Figure 4/4C/2d-classes_ClpC-WT/._clsum_50-002.tif
- Figure 4/4C/2d-classes_ClpC-WT/clsum_50-016.tif
- __MACOSX/Figure 4/4C/2d-classes_ClpC-WT/._clsum_50-016.tif
- Figure 4/4C/2d-classes_ClpC-WT/clsum_50-017.tif
- __MACOSX/Figure 4/4C/2d-classes_ClpC-WT/._clsum_50-017.tif
- Figure 4/4C/2d-classes_ClpC-WT/clsum_50-003.tif
- __MACOSX/Figure 4/4C/2d-classes_ClpC-WT/._clsum_50-003.tif
- Figure 4/4C/2d-classes_ClpC-WT/clsum_50-015.tif
- __MACOSX/Figure 4/4C/2d-classes_ClpC-WT/._clsum_50-015.tif
- Figure 4/4C/2d-classes_ClpC-WT/clsum_50-001.tif
- __MACOSX/Figure 4/4C/2d-classes_ClpC-WT/._clsum_50-001.tif
- Figure 4/4C/2d-classes_ClpC-WT/clsum_50-029.tif
- __MACOSX/Figure 4/4C/2d-classes_ClpC-WT/._clsum_50-029.tif
- Figure 4/4C/2d-classes_ClpC-WT/clsum_50-028.tif
- __MACOSX/Figure 4/4C/2d-classes_ClpC-WT/._clsum_50-028.tif
- Figure 4/4C/2d-classes_ClpC-WT/clsum_50-014.tif
- __MACOSX/Figure 4/4C/2d-classes_ClpC-WT/._clsum_50-014.tif
- Figure 4/4C/2d-classes_ClpC-WT/clsum_50-038.tif
- __MACOSX/Figure 4/4C/2d-classes_ClpC-WT/._clsum_50-038.tif
- Figure 4/4C/2d-classes_ClpC-WT/clsum_50-010.tif
- __MACOSX/Figure 4/4C/2d-classes_ClpC-WT/._clsum_50-010.tif
- Figure 4/4C/2d-classes_ClpC-WT/clsum_50-004.tif
- __MACOSX/Figure 4/4C/2d-classes_ClpC-WT/._clsum_50-004.tif
- Figure 4/4C/2d-classes_ClpC-WT/clsum_50-005.tif
- __MACOSX/Figure 4/4C/2d-classes_ClpC-WT/._clsum_50-005.tif
- Figure 4/4C/2d-classes_ClpC-WT/clsum_50-011.tif
- __MACOSX/Figure 4/4C/2d-classes_ClpC-WT/._clsum_50-011.tif
- Figure 4/4C/2d-classes_ClpC-WT/clsum_50-039.tif
- __MACOSX/Figure 4/4C/2d-classes_ClpC-WT/._clsum_50-039.tif
- Figure 4/4C/2d-classes_ClpC-WT/clsum_50-007.tif
- __MACOSX/Figure 4/4C/2d-classes_ClpC-WT/._clsum_50-007.tif
- Figure 4/4C/2d-classes_ClpC-WT/clsum_50-013.tif
- __MACOSX/Figure 4/4C/2d-classes_ClpC-WT/._clsum_50-013.tif
- Figure 4/4C/2d-classes_ClpC-WT/clsum_50-012.tif
- __MACOSX/Figure 4/4C/2d-classes_ClpC-WT/._clsum_50-012.tif
- Figure 4/4C/2d-classes_ClpC-WT/clsum_50-006.tif
- __MACOSX/Figure 4/4C/2d-classes_ClpC-WT/._clsum_50-006.tif
- Figure 4/4C/2d-classes_ClpC-WT/clsum_50-023.tif
- __MACOSX/Figure 4/4C/2d-classes_ClpC-WT/._clsum_50-023.tif
- Figure 4/4C/2d-classes_ClpC-WT/clsum_50-037.tif
- __MACOSX/Figure 4/4C/2d-classes_ClpC-WT/._clsum_50-037.tif
- Figure 4/4C/2d-classes_ClpC-WT/clsum_50-036.tif
- __MACOSX/Figure 4/4C/2d-classes_ClpC-WT/._clsum_50-036.tif
- Figure 4/4C/2d-classes_ClpC-WT/clsum_50-022.tif
- __MACOSX/Figure 4/4C/2d-classes_ClpC-WT/._clsum_50-022.tif
- Figure 4/4C/2d-classes_ClpC-WT/clsum_50-034.tif
- __MACOSX/Figure 4/4C/2d-classes_ClpC-WT/._clsum_50-034.tif
- Figure 4/4C/2d-classes_ClpC-WT/clsum_50-020.tif
- __MACOSX/Figure 4/4C/2d-classes_ClpC-WT/._clsum_50-020.tif
- Figure 4/4C/2d-classes_ClpC-WT/clsum_50-008.tif
- __MACOSX/Figure 4/4C/2d-classes_ClpC-WT/._clsum_50-008.tif
- Figure 4/4C/2d-classes_ClpC-WT/clsum_50-009.tif
- __MACOSX/Figure 4/4C/2d-classes_ClpC-WT/._clsum_50-009.tif
- Figure 4/4C/2d-classes_ClpC-WT/clsum_50-021.tif
- __MACOSX/Figure 4/4C/2d-classes_ClpC-WT/._clsum_50-021.tif
- Figure 4/4C/2d-classes_ClpC-WT/clsum_50-035.tif
- __MACOSX/Figure 4/4C/2d-classes_ClpC-WT/._clsum_50-035.tif
- Figure 4/4C/2d-classes_ClpC-WT/clsum_50-019.tif
- __MACOSX/Figure 4/4C/2d-classes_ClpC-WT/._clsum_50-019.tif
- Figure 4/4C/2d-classes_ClpC-WT/clsum_50-031.tif
- __MACOSX/Figure 4/4C/2d-classes_ClpC-WT/._clsum_50-031.tif
- Figure 4/4C/2d-classes_ClpC-WT/clsum_50-025.tif
- __MACOSX/Figure 4/4C/2d-classes_ClpC-WT/._clsum_50-025.tif
- Figure 4/4C/2d-classes_ClpC-WT/clsum_50-024.tif
- __MACOSX/Figure 4/4C/2d-classes_ClpC-WT/._clsum_50-024.tif
- Figure 4/4C/2d-classes_ClpC-WT/clsum_50-030.tif
- __MACOSX/Figure 4/4C/2d-classes_ClpC-WT/._clsum_50-030.tif
- Figure 4/4C/2d-classes_ClpC-WT/clsum_50-018.tif
- __MACOSX/Figure 4/4C/2d-classes_ClpC-WT/._clsum_50-018.tif
- Figure 4/4C/2d-classes_ClpC-WT/clsum_50-026.tif
- __MACOSX/Figure 4/4C/2d-classes_ClpC-WT/._clsum_50-026.tif
- Figure 4/4C/2d-classes_ClpC-WT/clsum_50-032.tif
- __MACOSX/Figure 4/4C/2d-classes_ClpC-WT/._clsum_50-032.tif
- Figure 4/4C/2d-classes_ClpC-WT/clsum_50-033.tif
- __MACOSX/Figure 4/4C/2d-classes_ClpC-WT/._clsum_50-033.tif
- Figure 4/4C/2d-classes_ClpC-WT/clsum_50-027.tif
- __MACOSX/Figure 4/4C/2d-classes_ClpC-WT/._clsum_50-027.tif
- Figure 4/4C/2d-classes_ClpC-WT/clsum_50-040.tif
- __MACOSX/Figure 4/4C/2d-classes_ClpC-WT/._clsum_50-040.tif
- Figure 4/4C/2d-classes_ClpC-WT/clsum_50-041.tif
- __MACOSX/Figure 4/4C/2d-classes_ClpC-WT/._clsum_50-041.tif
- Figure 4/4C/2d-classes_ClpC-WT/clsum_50-043.tif
- __MACOSX/Figure 4/4C/2d-classes_ClpC-WT/._clsum_50-043.tif
- Figure 4/4C/2d-classes_ClpC-WT/clsum_50-042.tif
- __MACOSX/Figure 4/4C/2d-classes_ClpC-WT/._clsum_50-042.tif
- Figure 4/4C/2d-classes_ClpC-WT/clsum_50-046.tif
- __MACOSX/Figure 4/4C/2d-classes_ClpC-WT/._clsum_50-046.tif
- Figure 4/4C/2d-classes_ClpC-WT/clsum_50-047.tif
- __MACOSX/Figure 4/4C/2d-classes_ClpC-WT/._clsum_50-047.tif
- Figure 4/4C/2d-classes_ClpC-WT/clsum_50-045.tif
- __MACOSX/Figure 4/4C/2d-classes_ClpC-WT/._clsum_50-045.tif
- Figure 4/4C/2d-classes_ClpC-WT/clsum_50-050.tif
- __MACOSX/Figure 4/4C/2d-classes_ClpC-WT/._clsum_50-050.tif
- Figure 4/4C/2d-classes_ClpC-WT/clsum_50-044.tif
- __MACOSX/Figure 4/4C/2d-classes_ClpC-WT/._clsum_50-044.tif
- Figure 4/4C/2d-classes_ClpC-WT+pArg/clsum_50-049.tif
- __MACOSX/Figure 4/4C/2d-classes_ClpC-WT+pArg/._clsum_50-049.tif
- Figure 4/4C/2d-classes_ClpC-WT+pArg/clsum_50-048.tif
- __MACOSX/Figure 4/4C/2d-classes_ClpC-WT+pArg/._clsum_50-048.tif
- Figure 4/4C/2d-classes_ClpC-WT+pArg/clsum_50-002.tif
- __MACOSX/Figure 4/4C/2d-classes_ClpC-WT+pArg/._clsum_50-002.tif
- Figure 4/4C/2d-classes_ClpC-WT+pArg/clsum_50-016.tif
- __MACOSX/Figure 4/4C/2d-classes_ClpC-WT+pArg/._clsum_50-016.tif
- Figure 4/4C/2d-classes_ClpC-WT+pArg/clsum_50-017.tif
- __MACOSX/Figure 4/4C/2d-classes_ClpC-WT+pArg/._clsum_50-017.tif
- Figure 4/4C/2d-classes_ClpC-WT+pArg/clsum_50-003.tif
- __MACOSX/Figure 4/4C/2d-classes_ClpC-WT+pArg/._clsum_50-003.tif
- Figure 4/4C/2d-classes_ClpC-WT+pArg/clsum_50-015.tif
- __MACOSX/Figure 4/4C/2d-classes_ClpC-WT+pArg/._clsum_50-015.tif
- Figure 4/4C/2d-classes_ClpC-WT+pArg/clsum_50-001.tif
- __MACOSX/Figure 4/4C/2d-classes_ClpC-WT+pArg/._clsum_50-001.tif
- Figure 4/4C/2d-classes_ClpC-WT+pArg/clsum_50-029.tif
- __MACOSX/Figure 4/4C/2d-classes_ClpC-WT+pArg/._clsum_50-029.tif
- Figure 4/4C/2d-classes_ClpC-WT+pArg/clsum_50-028.tif
- __MACOSX/Figure 4/4C/2d-classes_ClpC-WT+pArg/._clsum_50-028.tif
- Figure 4/4C/2d-classes_ClpC-WT+pArg/clsum_50-014.tif
- __MACOSX/Figure 4/4C/2d-classes_ClpC-WT+pArg/._clsum_50-014.tif
- Figure 4/4C/2d-classes_ClpC-WT+pArg/clsum_50-038.tif
- __MACOSX/Figure 4/4C/2d-classes_ClpC-WT+pArg/._clsum_50-038.tif
- Figure 4/4C/2d-classes_ClpC-WT+pArg/clsum_50-010.tif
- __MACOSX/Figure 4/4C/2d-classes_ClpC-WT+pArg/._clsum_50-010.tif
- Figure 4/4C/2d-classes_ClpC-WT+pArg/clsum_50-004.tif
- __MACOSX/Figure 4/4C/2d-classes_ClpC-WT+pArg/._clsum_50-004.tif
- Figure 4/4C/2d-classes_ClpC-WT+pArg/clsum_50-005.tif
- __MACOSX/Figure 4/4C/2d-classes_ClpC-WT+pArg/._clsum_50-005.tif
- Figure 4/4C/2d-classes_ClpC-WT+pArg/clsum_50-011.tif
- __MACOSX/Figure 4/4C/2d-classes_ClpC-WT+pArg/._clsum_50-011.tif
- Figure 4/4C/2d-classes_ClpC-WT+pArg/clsum_50-039.tif
- __MACOSX/Figure 4/4C/2d-classes_ClpC-WT+pArg/._clsum_50-039.tif
- Figure 4/4C/2d-classes_ClpC-WT+pArg/clsum_50-007.tif
- __MACOSX/Figure 4/4C/2d-classes_ClpC-WT+pArg/._clsum_50-007.tif
- Figure 4/4C/2d-classes_ClpC-WT+pArg/clsum_50-013.tif
- __MACOSX/Figure 4/4C/2d-classes_ClpC-WT+pArg/._clsum_50-013.tif
- Figure 4/4C/2d-classes_ClpC-WT+pArg/clsum_50-012.tif
- __MACOSX/Figure 4/4C/2d-classes_ClpC-WT+pArg/._clsum_50-012.tif
- Figure 4/4C/2d-classes_ClpC-WT+pArg/clsum_50-006.tif
- __MACOSX/Figure 4/4C/2d-classes_ClpC-WT+pArg/._clsum_50-006.tif
- Figure 4/4C/2d-classes_ClpC-WT+pArg/clsum_50-023.tif
- __MACOSX/Figure 4/4C/2d-classes_ClpC-WT+pArg/._clsum_50-023.tif
- Figure 4/4C/2d-classes_ClpC-WT+pArg/clsum_50-037.tif
- __MACOSX/Figure 4/4C/2d-classes_ClpC-WT+pArg/._clsum_50-037.tif
- Figure 4/4C/2d-classes_ClpC-WT+pArg/clsum_50-036.tif
- __MACOSX/Figure 4/4C/2d-classes_ClpC-WT+pArg/._clsum_50-036.tif
- Figure 4/4C/2d-classes_ClpC-WT+pArg/clsum_50-022.tif
- __MACOSX/Figure 4/4C/2d-classes_ClpC-WT+pArg/._clsum_50-022.tif
- Figure 4/4C/2d-classes_ClpC-WT+pArg/clsum_50-034.tif
- __MACOSX/Figure 4/4C/2d-classes_ClpC-WT+pArg/._clsum_50-034.tif
- Figure 4/4C/2d-classes_ClpC-WT+pArg/clsum_50-020.tif
- __MACOSX/Figure 4/4C/2d-classes_ClpC-WT+pArg/._clsum_50-020.tif
- Figure 4/4C/2d-classes_ClpC-WT+pArg/clsum_50-008.tif
- __MACOSX/Figure 4/4C/2d-classes_ClpC-WT+pArg/._clsum_50-008.tif
- Figure 4/4C/2d-classes_ClpC-WT+pArg/clsum_50-009.tif
- __MACOSX/Figure 4/4C/2d-classes_ClpC-WT+pArg/._clsum_50-009.tif
- Figure 4/4C/2d-classes_ClpC-WT+pArg/clsum_50-021.tif
- __MACOSX/Figure 4/4C/2d-classes_ClpC-WT+pArg/._clsum_50-021.tif
- Figure 4/4C/2d-classes_ClpC-WT+pArg/clsum_50-035.tif
- __MACOSX/Figure 4/4C/2d-classes_ClpC-WT+pArg/._clsum_50-035.tif
- Figure 4/4C/2d-classes_ClpC-WT+pArg/clsum_50-019.tif
- __MACOSX/Figure 4/4C/2d-classes_ClpC-WT+pArg/._clsum_50-019.tif
- Figure 4/4C/2d-classes_ClpC-WT+pArg/clsum_50-031.tif
- __MACOSX/Figure 4/4C/2d-classes_ClpC-WT+pArg/._clsum_50-031.tif
- Figure 4/4C/2d-classes_ClpC-WT+pArg/clsum_50-025.tif
- __MACOSX/Figure 4/4C/2d-classes_ClpC-WT+pArg/._clsum_50-025.tif
- Figure 4/4C/2d-classes_ClpC-WT+pArg/clsum_50-024.tif
- __MACOSX/Figure 4/4C/2d-classes_ClpC-WT+pArg/._clsum_50-024.tif
- Figure 4/4C/2d-classes_ClpC-WT+pArg/clsum_50-030.tif
- __MACOSX/Figure 4/4C/2d-classes_ClpC-WT+pArg/._clsum_50-030.tif
- Figure 4/4C/2d-classes_ClpC-WT+pArg/clsum_50-018.tif
- __MACOSX/Figure 4/4C/2d-classes_ClpC-WT+pArg/._clsum_50-018.tif
- Figure 4/4C/2d-classes_ClpC-WT+pArg/clsum_50-026.tif
- __MACOSX/Figure 4/4C/2d-classes_ClpC-WT+pArg/._clsum_50-026.tif
- Figure 4/4C/2d-classes_ClpC-WT+pArg/clsum_50-032.tif
- __MACOSX/Figure 4/4C/2d-classes_ClpC-WT+pArg/._clsum_50-032.tif
- Figure 4/4C/2d-classes_ClpC-WT+pArg/clsum_50-033.tif
- __MACOSX/Figure 4/4C/2d-classes_ClpC-WT+pArg/._clsum_50-033.tif
- Figure 4/4C/2d-classes_ClpC-WT+pArg/clsum_50-027.tif
- __MACOSX/Figure 4/4C/2d-classes_ClpC-WT+pArg/._clsum_50-027.tif
- Figure 4/4C/2d-classes_ClpC-WT+pArg/clsum_50-040.tif
- __MACOSX/Figure 4/4C/2d-classes_ClpC-WT+pArg/._clsum_50-040.tif
- Figure 4/4C/2d-classes_ClpC-WT+pArg/clsum_50-041.tif
- __MACOSX/Figure 4/4C/2d-classes_ClpC-WT+pArg/._clsum_50-041.tif
- Figure 4/4C/2d-classes_ClpC-WT+pArg/clsum_50-043.tif
- __MACOSX/Figure 4/4C/2d-classes_ClpC-WT+pArg/._clsum_50-043.tif
- Figure 4/4C/2d-classes_ClpC-WT+pArg/clsum_50-042.tif
- __MACOSX/Figure 4/4C/2d-classes_ClpC-WT+pArg/._clsum_50-042.tif
- Figure 4/4C/2d-classes_ClpC-WT+pArg/clsum_50-046.tif
- __MACOSX/Figure 4/4C/2d-classes_ClpC-WT+pArg/._clsum_50-046.tif
- Figure 4/4C/2d-classes_ClpC-WT+pArg/clsum_50-047.tif
- __MACOSX/Figure 4/4C/2d-classes_ClpC-WT+pArg/._clsum_50-047.tif
- Figure 4/4C/2d-classes_ClpC-WT+pArg/clsum_50-045.tif
- __MACOSX/Figure 4/4C/2d-classes_ClpC-WT+pArg/._clsum_50-045.tif
- Figure 4/4C/2d-classes_ClpC-WT+pArg/clsum_50-050.tif
- __MACOSX/Figure 4/4C/2d-classes_ClpC-WT+pArg/._clsum_50-050.tif
- Figure 4/4C/2d-classes_ClpC-WT+pArg/clsum_50-044.tif
- __MACOSX/Figure 4/4C/2d-classes_ClpC-WT+pArg/._clsum_50-044.tif
- Figure 4/4C/2d-classes_ClpC-WT+pArg+FITC-casein/clsum_50-049.tif
- Figure 4/4C/2d-classes_ClpC-WT+pArg+FITC-casein/clsum_50-048.tif
- Figure 4/4C/2d-classes_ClpC-WT+pArg+FITC-casein/clsum_50-002.tif
- Figure 4/4C/2d-classes_ClpC-WT+pArg+FITC-casein/clsum_50-016.tif
- Figure 4/4C/2d-classes_ClpC-WT+pArg+FITC-casein/clsum_50-017.tif
- Figure 4/4C/2d-classes_ClpC-WT+pArg+FITC-casein/clsum_50-003.tif
- Figure 4/4C/2d-classes_ClpC-WT+pArg+FITC-casein/clsum_50-015.tif
- Figure 4/4C/2d-classes_ClpC-WT+pArg+FITC-casein/clsum_50-001.tif
- Figure 4/4C/2d-classes_ClpC-WT+pArg+FITC-casein/clsum_50-029.tif
- Figure 4/4C/2d-classes_ClpC-WT+pArg+FITC-casein/clsum_50-028.tif
- Figure 4/4C/2d-classes_ClpC-WT+pArg+FITC-casein/clsum_50-014.tif
- Figure 4/4C/2d-classes_ClpC-WT+pArg+FITC-casein/clsum_50-038.tif
- Figure 4/4C/2d-classes_ClpC-WT+pArg+FITC-casein/clsum_50-010.tif
- Figure 4/4C/2d-classes_ClpC-WT+pArg+FITC-casein/clsum_50-004.tif
- Figure 4/4C/2d-classes_ClpC-WT+pArg+FITC-casein/clsum_50-005.tif
- Figure 4/4C/2d-classes_ClpC-WT+pArg+FITC-casein/clsum_50-011.tif
- Figure 4/4C/2d-classes_ClpC-WT+pArg+FITC-casein/clsum_50-039.tif
- Figure 4/4C/2d-classes_ClpC-WT+pArg+FITC-casein/clsum_50-007.tif
- Figure 4/4C/2d-classes_ClpC-WT+pArg+FITC-casein/clsum_50-013.tif
- Figure 4/4C/2d-classes_ClpC-WT+pArg+FITC-casein/clsum_50-012.tif
- Figure 4/4C/2d-classes_ClpC-WT+pArg+FITC-casein/clsum_50-006.tif
- Figure 4/4C/2d-classes_ClpC-WT+pArg+FITC-casein/clsum_50-023.tif
- Figure 4/4C/2d-classes_ClpC-WT+pArg+FITC-casein/clsum_50-037.tif
- Figure 4/4C/2d-classes_ClpC-WT+pArg+FITC-casein/clsum_50-036.tif
- Figure 4/4C/2d-classes_ClpC-WT+pArg+FITC-casein/clsum_50-022.tif
- Figure 4/4C/2d-classes_ClpC-WT+pArg+FITC-casein/clsum_50-034.tif
- Figure 4/4C/2d-classes_ClpC-WT+pArg+FITC-casein/clsum_50-020.tif
- Figure 4/4C/2d-classes_ClpC-WT+pArg+FITC-casein/clsum_50-008.tif
- Figure 4/4C/2d-classes_ClpC-WT+pArg+FITC-casein/clsum_50-009.tif
- Figure 4/4C/2d-classes_ClpC-WT+pArg+FITC-casein/clsum_50-021.tif
- Figure 4/4C/2d-classes_ClpC-WT+pArg+FITC-casein/clsum_50-035.tif
- Figure 4/4C/2d-classes_ClpC-WT+pArg+FITC-casein/clsum_50-019.tif
- Figure 4/4C/2d-classes_ClpC-WT+pArg+FITC-casein/clsum_50-031.tif
- Figure 4/4C/2d-classes_ClpC-WT+pArg+FITC-casein/clsum_50-025.tif
- Figure 4/4C/2d-classes_ClpC-WT+pArg+FITC-casein/clsum_50-024.tif
- Figure 4/4C/2d-classes_ClpC-WT+pArg+FITC-casein/clsum_50-030.tif
- Figure 4/4C/2d-classes_ClpC-WT+pArg+FITC-casein/clsum_50-018.tif
- Figure 4/4C/2d-classes_ClpC-WT+pArg+FITC-casein/clsum_50-026.tif
- Figure 4/4C/2d-classes_ClpC-WT+pArg+FITC-casein/clsum_50-032.tif
- Figure 4/4C/2d-classes_ClpC-WT+pArg+FITC-casein/clsum_50-033.tif
- Figure 4/4C/2d-classes_ClpC-WT+pArg+FITC-casein/clsum_50-027.tif
- Figure 4/4C/2d-classes_ClpC-WT+pArg+FITC-casein/clsum_50-040.tif
- Figure 4/4C/2d-classes_ClpC-WT+pArg+FITC-casein/clsum_50-041.tif
- Figure 4/4C/2d-classes_ClpC-WT+pArg+FITC-casein/clsum_50-043.tif
- Figure 4/4C/2d-classes_ClpC-WT+pArg+FITC-casein/clsum_50-042.tif
- Figure 4/4C/2d-classes_ClpC-WT+pArg+FITC-casein/clsum_50-046.tif
- Figure 4/4C/2d-classes_ClpC-WT+pArg+FITC-casein/clsum_50-047.tif
- Figure 4/4C/2d-classes_ClpC-WT+pArg+FITC-casein/clsum_50-045.tif
- Figure 4/4C/2d-classes_ClpC-WT+pArg+FITC-casein/clsum_50-050.tif
- Figure 4/4C/2d-classes_ClpC-WT+pArg+FITC-casein/clsum_50-044.tif
- Figure 4/4D/2d-classes_ClpC-E32A-E106A/clsum_50-049.tif
- Figure 4/4D/2d-classes_ClpC-E32A-E106A/clsum_50-048.tif
- Figure 4/4D/2d-classes_ClpC-E32A-E106A/clsum_50-002.tif
- Figure 4/4D/2d-classes_ClpC-E32A-E106A/clsum_50-016.tif
- Figure 4/4D/2d-classes_ClpC-E32A-E106A/clsum_50-017.tif
- Figure 4/4D/2d-classes_ClpC-E32A-E106A/clsum_50-003.tif
- Figure 4/4D/2d-classes_ClpC-E32A-E106A/clsum_50-015.tif
- Figure 4/4D/2d-classes_ClpC-E32A-E106A/clsum_50-001.tif
- Figure 4/4D/2d-classes_ClpC-E32A-E106A/clsum_50-029.tif
- Figure 4/4D/2d-classes_ClpC-E32A-E106A/clsum_50-028.tif
- Figure 4/4D/2d-classes_ClpC-E32A-E106A/clsum_50-014.tif
- Figure 4/4D/2d-classes_ClpC-E32A-E106A/clsum_50-038.tif
- Figure 4/4D/2d-classes_ClpC-E32A-E106A/clsum_50-010.tif
- Figure 4/4D/2d-classes_ClpC-E32A-E106A/clsum_50-004.tif
- Figure 4/4D/2d-classes_ClpC-E32A-E106A/clsum_50-005.tif
- Figure 4/4D/2d-classes_ClpC-E32A-E106A/clsum_50-011.tif
- Figure 4/4D/2d-classes_ClpC-E32A-E106A/clsum_50-039.tif
- Figure 4/4D/2d-classes_ClpC-E32A-E106A/clsum_50-007.tif
- Figure 4/4D/2d-classes_ClpC-E32A-E106A/clsum_50-013.tif
- Figure 4/4D/2d-classes_ClpC-E32A-E106A/clsum_50-012.tif
- Figure 4/4D/2d-classes_ClpC-E32A-E106A/clsum_50-006.tif
- Figure 4/4D/2d-classes_ClpC-E32A-E106A/clsum_50-023.tif
- Figure 4/4D/2d-classes_ClpC-E32A-E106A/clsum_50-037.tif
- Figure 4/4D/2d-classes_ClpC-E32A-E106A/clsum_50-036.tif
- Figure 4/4D/2d-classes_ClpC-E32A-E106A/clsum_50-022.tif
- Figure 4/4D/2d-classes_ClpC-E32A-E106A/clsum_50-034.tif
[truncated: 74 more entries]
