# Supplementary material for: Allosteric control of the bacterial ClpC/ClpP protease and its hijacking by antibacterial peptides
Source: EMBO J. 2025 Sep 29;44(21):6273–96. doi: 10.1038/s44318-025-00575-1 (PMC12583610; doi:10.1038/s44318-025-00575-1)
Supplement: Supplementary file 9 — Source data Fig. 4 [file 44318_2025_575_MOESM9_ESM.zip › Figure 4/4A/Fig4A_DLS_statistical_analysis.xlsx]

## Sheet: ANOVA_results
Table Analyzed
Brown-Forsythe ANOVA test
F* (DFn, DFd)	22,26 (7,000, 56,81)
P value	<0,0001
P value summary	****
Significant diff. among means (P < 0.05)?	Yes
Welch's ANOVA test
W (DFn, DFd)	747,0 (7,000, 186,1)
P value	<0,0001
P value summary	****
Significant diff. among means (P < 0.05)?	Yes
Data summary
Number of treatments (columns)	8
Number of values (total)	472

## Sheet: Multiple Comparisons
Number of families	1
Number of comparisons per family	28
Alpha	0.05
Unpaired t with Welch's correction	Mean Diff,	95,00% CI of diff,	Below threshold?	Summary	Individual P Value
ClpC_WT-pArg vs. ClpC_WT-pArg-ClpP	-3.408	-6,381 to -0,4349	Yes	*	0.0254	E-F
ClpC_WT-pArg vs. ClpC_WT-pArg-FITC-Cas	-4.979	-5,137 to -4,820	Yes	****	<0,0001	E-G
ClpC_WT-pArg vs. ClpC_WT-pArg-PF	-113.3	-160,8 to -65,72	Yes	****	<0,0001	E-H
ClpC_WT-pArg vs. ClpC_E32A-E106A	-0.3343	-0,5362 to -0,1324	Yes	**	0.0015	E-I
ClpC_WT-pArg vs. ClpC_E32A-E106A-ClpP	-0.5009	-1,067 to 0,06480	No	ns	0.0816	E-J
ClpC_WT-pArg vs. ClpC_E32A-E106A-FITC	-4.858	-5,086 to -4,630	Yes	****	<0,0001	E-K
ClpC_WT-pArg vs. ClpC_E32A-E106A-PF	-44.74	-52,76 to -36,73	Yes	****	<0,0001	E-L
ClpC_WT-pArg-ClpP vs. ClpC_WT-pArg-FITC-Cas	-1.571	-4,546 to 1,405	No	ns	0.2952	F-G
ClpC_WT-pArg-ClpP vs. ClpC_WT-pArg-PF	-109.8	-157,5 to -62,22	Yes	****	<0,0001	F-H
ClpC_WT-pArg-ClpP vs. ClpC_E32A-E106A	3.074	0,09560 to 6,051	Yes	*	0.0433	F-I
ClpC_WT-pArg-ClpP vs. ClpC_E32A-E106A-ClpP	2.907	-0,1137 to 5,928	No	ns	0.059	F-J
ClpC_WT-pArg-ClpP vs. ClpC_E32A-E106A-FITC	-1.451	-4,430 to 1,529	No	ns	0.3341	F-K
ClpC_WT-pArg-ClpP vs. ClpC_E32A-E106A-PF	-41.34	-49,85 to -32,83	Yes	****	<0,0001	F-L
ClpC_WT-pArg-FITC-Cas vs. ClpC_WT-pArg-PF	-108.3	-155,8 to -60,74	Yes	****	<0,0001	G-H
ClpC_WT-pArg-FITC-Cas vs. ClpC_E32A-E106A	4.644	4,407 to 4,882	Yes	****	<0,0001	G-I
ClpC_WT-pArg-FITC-Cas vs. ClpC_E32A-E106A-ClpP	4.478	3,899 to 5,056	Yes	****	<0,0001	G-J
ClpC_WT-pArg-FITC-Cas vs. ClpC_E32A-E106A-FITC	0.1202	-0,1397 to 0,3800	No	ns	0.3612	G-K
ClpC_WT-pArg-FITC-Cas vs. ClpC_E32A-E106A-PF	-39.77	-47,78 to -31,75	Yes	****	<0,0001	G-L
ClpC_WT-pArg-PF vs. ClpC_E32A-E106A	112.9	65,38 to 160,5	Yes	****	<0,0001	H-I
ClpC_WT-pArg-PF vs. ClpC_E32A-E106A-ClpP	112.7	65,21 to 160,3	Yes	****	<0,0001	H-J
ClpC_WT-pArg-PF vs. ClpC_E32A-E106A-FITC	108.4	60,86 to 155,9	Yes	****	<0,0001	H-K
ClpC_WT-pArg-PF vs. ClpC_E32A-E106A-PF	68.51	20,36 to 116,7	Yes	**	0.0061	H-L
ClpC_E32A-E106A vs. ClpC_E32A-E106A-ClpP	-0.1666	-0,7579 to 0,4247	No	ns	0.576	I-J
ClpC_E32A-E106A vs. ClpC_E32A-E106A-FITC	-4.524	-4,812 to -4,236	Yes	****	<0,0001	I-K
ClpC_E32A-E106A vs. ClpC_E32A-E106A-PF	-44.41	-52,43 to -36,39	Yes	****	<0,0001	I-L
ClpC_E32A-E106A-ClpP vs. ClpC_E32A-E106A-FITC	-4.357	-4,958 to -3,757	Yes	****	<0,0001	J-K
ClpC_E32A-E106A-ClpP vs. ClpC_E32A-E106A-PF	-44.24	-52,28 to -36,21	Yes	****	<0,0001	J-L
ClpC_E32A-E106A-FITC vs. ClpC_E32A-E106A-PF	-39.89	-47,90 to -31,87	Yes	****	<0,0001	K-L
Test details	Mean 1	Mean 2	Mean Diff,	SE of diff,	n1	n2	t	DF
ClpC_WT-pArg vs. ClpC_WT-pArg-ClpP	10.22	13.62	-3.408	1.486	60	60	2.294	59.06
ClpC_WT-pArg vs. ClpC_WT-pArg-FITC-Cas	10.22	15.19	-4.979	0.07975	60	60	62.43	83.43
ClpC_WT-pArg vs. ClpC_WT-pArg-PF	10.22	123.5	-113.3	23.7	60	54	4.779	53
ClpC_WT-pArg vs. ClpC_E32A-E106A	10.22	10.55	-0.3343	0.1013	60	60	3.3	73.41
ClpC_WT-pArg vs. ClpC_E32A-E106A-ClpP	10.22	10.72	-0.5009	0.2827	60	58	1.772	58.64
ClpC_WT-pArg vs. ClpC_E32A-E106A-FITC	10.22	15.07	-4.858	0.1143	60	60	42.49	70.09
ClpC_WT-pArg vs. ClpC_E32A-E106A-PF	10.22	54.96	-44.74	4.006	60	60	11.17	59.01
ClpC_WT-pArg-ClpP vs. ClpC_WT-pArg-FITC-Cas	13.62	15.19	-1.571	1.487	60	60	1.056	59.28
ClpC_WT-pArg-ClpP vs. ClpC_WT-pArg-PF	13.62	123.5	-109.8	23.75	60	54	4.626	53.42
ClpC_WT-pArg-ClpP vs. ClpC_E32A-E106A	13.62	10.55	3.074	1.488	60	60	2.065	59.49
ClpC_WT-pArg-ClpP vs. ClpC_E32A-E106A-ClpP	13.62	10.72	2.907	1.512	60	58	1.923	63.2
ClpC_WT-pArg-ClpP vs. ClpC_E32A-E106A-FITC	13.62	15.07	-1.451	1.489	60	60	0.9739	59.64
ClpC_WT-pArg-ClpP vs. ClpC_E32A-E106A-PF	13.62	54.96	-41.34	4.272	60	60	9.676	74.93
ClpC_WT-pArg-FITC-Cas vs. ClpC_WT-pArg-PF	15.19	123.5	-108.3	23.7	60	54	4.569	53
ClpC_WT-pArg-FITC-Cas vs. ClpC_E32A-E106A	15.19	10.55	4.644	0.1198	60	60	38.76	109.9
ClpC_WT-pArg-FITC-Cas vs. ClpC_E32A-E106A-ClpP	15.19	10.72	4.478	0.2898	60	58	15.45	64.54
ClpC_WT-pArg-FITC-Cas vs. ClpC_E32A-E106A-FITC	15.19	15.07	0.1202	0.131	60	60	0.9171	102.3
ClpC_WT-pArg-FITC-Cas vs. ClpC_E32A-E106A-PF	15.19	54.96	-39.77	4.006	60	60	9.926	59.04
ClpC_WT-pArg-PF vs. ClpC_E32A-E106A	123.5	10.55	112.9	23.7	54	60	4.765	53
ClpC_WT-pArg-PF vs. ClpC_E32A-E106A-ClpP	123.5	10.72	112.7	23.7	54	58	4.757	53.01
ClpC_WT-pArg-PF vs. ClpC_E32A-E106A-FITC	123.5	15.07	108.4	23.7	54	60	4.574	53
ClpC_WT-pArg-PF vs. ClpC_E32A-E106A-PF	123.5	54.96	68.51	24.03	54	60	2.85	56.03
ClpC_E32A-E106A vs. ClpC_E32A-E106A-ClpP	10.55	10.72	-0.1666	0.2965	60	58	0.5618	70.07
ClpC_E32A-E106A vs. ClpC_E32A-E106A-FITC	10.55	15.07	-4.524	0.1452	60	60	31.16	115.9
ClpC_E32A-E106A vs. ClpC_E32A-E106A-PF	10.55	54.96	-44.41	4.007	60	60	11.08	59.07
ClpC_E32A-E106A-ClpP vs. ClpC_E32A-E106A-FITC	10.72	15.07	-4.357	0.3012	58	60	14.47	73.95
ClpC_E32A-E106A-ClpP vs. ClpC_E32A-E106A-PF	10.72	54.96	-44.24	4.015	58	60	11.02	59.58
ClpC_E32A-E106A-FITC vs. ClpC_E32A-E106A-PF	15.07	54.96	-39.89	4.007	60	60	9.954	59.09
Compact letter display
ClpC_WT-pArg-PF	A
ClpC_E32A-E106A-PF	B
ClpC_WT-pArg-FITC-Cas	C
ClpC_E32A-E106A-FITC	C
ClpC_WT-pArg-ClpP	C D
ClpC_E32A-E106A-ClpP	D E F
ClpC_E32A-E106A	E
ClpC_WT-pArg	F
