# Supplementary material for: Allosteric control of the bacterial ClpC/ClpP protease and its hijacking by antibacterial peptides
Source: EMBO J. 2025 Sep 29;44(21):6273–96. doi: 10.1038/s44318-025-00575-1 (PMC12583610; doi:10.1038/s44318-025-00575-1)
Supplement: Supplementary file 9 — Source data Fig. 4 [file 44318_2025_575_MOESM9_ESM.zip › Figure 4/4A/Fig4A_DLS_data.xlsx]

## Sheet: Tabelle1
ClpC_WT	ClpC_WT-ClpP	ClpC_WT-FITC	ClpC_WT-PF	ClpC_WT-pArg	ClpC_WT-pArg-ClpP	ClpC_WT-pArg-FITC-Cas	ClpC_WT-pArg-PF	ClpC_E32A-E106A	ClpC_E32A-E106A-ClpP	ClpC_E32A-E106A-FITC	ClpC_E32A-E106A-PF	ClpC_E32A-E106A-pArg	ClpC_E32A-E106A-pArg-ClpP	ClpC_E32A-E106A-pArg-FITC-Cas	ClpC_E32A-E106A-pArg-PF
10.41	9.88	10.24	15.29	10.02	11	14.93	940.03	10.75	10.67	14.93	66.7	10.11	10.74	16.05	40.65
10.23	10	9.67	13.95	10.39	12.84	15.25	42.23	10.86	10.58	14.7	54.07	10.35	10.55	15.75	33.54
9.82	10.25	11.02	9.76	10.32	11.32	15.21	48.08	11.22	11.12	15.53	62.1	11.33	10.51	15.29	48.59
10.59	9.75	10.23	10.5	10.05	97.56	14.77	60.67	10.79	11.93	15.3	68.93	11	10.53	15.5	56.8
9.76	10.32	10.7	11.18	10.22	18.82	14.76	50.32	10.9	10.78	15.36	32.36	10.36	10.85	15.27	40.33
10.26	9.86	10.32	11.7	9.94	10.54	14.5	57.01	10.23	11.09	14.96	72.86	10.67	10.94	15.11	44.13
10.25	10.16	9.91	11.07	10.17	31.01	15.66	62.52	10.75	10.75	15.91	50.66	10.92	10.91	15.57	56.01
9.81	10.29	10.73	12.47	10.16	17.66	15.35	29.62	10.1	10.38	16.2	98.74	10.65	10.38	15.53	74.71
9.98	9.59	10.84	11.95	10.49	12.17	15.35	40.24	10.81	10.88	15.85	26.16	10.61	10.82	16.11	92.24
9.49	10.22	10.98	10.34	9.62	11.55	15.09	148.64	10.4	10.33	15.45	170.04	10.86	10.66	15.75	55.47
10.15	9.91	10.58	14.5	10.18	10.78	13.57	23.66	10.33	10.72	13.36	41.37	10.94	10.92	15.65	26.33
10.37	10.84	10.02	13.73	10.03	10.18	14.93	33.74	10.95	11.03	14.95	63.28	10.95	11.01	14.75	41.57
10.26	9.61	10.11	9.94	10.14	10.66	15.42	25.14	10.75	10.9	17	63.82	10.79	11.12	15.76	47.2
9.99	9.83	13.74	10.87	10.3	10.93	15.17	32.68	10.69	11.12	15.33	30.5	10.79	10.8	14.34	44.5
9.71	10.23	10.44	10.31	10.24	11.24	14.6	123.21	10.96	10.79	11.7	84.3	10.49	10.11	15.34	63.25
9.77	9.79	10.55	11.32	10.06	10.53	15.96	32.75	10.45	10.41	16.21	46.54	10.27	10.27	15.17	70.13
10.3	9.34	10.57	10.6	9.57	10.49	14.96	41.87	10.86	11.02	15.12	45.3	10.33	10.82	15.72	82.58
10.31	10.23	10.27	12.28	10.27	10.88	15.41	89.12	10.81	10.31	14.01	40.04	10.28	10.45	15.83	87.62
9.93	10.43	12.08	10.43	10.3	11.49	14.97	51.69	11.17	10.58	16.15	84.39	10.99	10.38	16.18	55.62
9.69	9.82	10.36	10.74	10.32	10.98	15.22	62.3	10.41	10.8	14.77	40.58	10.74	10.6	14.82	71.6
10.05	10.48	10.12	13.45	10.09	14.49	15.86	122.65	11.23	10.84	13.6	32.23	10.77	10.62	14.31	42.96
10.53	10.23	10.59	20.39	9.97	14.49	15.05		11	11.24	15.32	62.54	10.48	10.82	14.12	45.38
10.25	10.37	11	10.73	10.33	14.87	15.68	140.57	10.97	10.93	15.73	55.88	10.91	10.43	15.29	52.28
9.78	9.86	9.82	12.85	10.21	14.87	16.03	432.39	10.97	10.67	15.25	57.17	10.09	10.35	16.15	56.19
10.06	11.03	10.79	12.64	9.77	15.81	14.93	37.61	10.72	10.76	15.37	20.14	10.86	11.04	15.22	80.32
10.47	9.89	10.85	10.8	10.53	14.81	15	77.12	10.67	10.65	15.83	43.68	10.83	10.3	17.48	60.26
9.83	10.47	10.64	11.07	9.84	11.72	14.7	67.36	10.31	10.26	15.12	68.38	10.83	10.25		107.4
10.28	9.97	10.21	10.59	9.42	11.84	15.94	31.23	10.52	10.17	16.15	69.4	11.03	10.82	14.94	74.82
10.37	9.68	10.72	10.56	10.07	21.47	14.25	51.06	10.45	10.14	15.7	27.83	10.38	10.53	15.67	57.64
9.95	9.79	10.96	12.25	10.32	11.95	15.37		15.3	26.34	15.3	26.34	10.97	10.31	16.8	106.3
10.43	10.49	11.2	10.16	10.32	13.69	14.42	261.96	10.49	10.13	14.83	63.73	10.42	10.83	14.22	46.56
10.61	9.94	10.94	10.34	10.35	9.76	15.38	42.83	10.37	9.91	14.14	37.39	10.45	10.64	13.98	46.82
10.14	10.45	10.55	10.87	10.41	10.31	14.56	374.68	10.37	10.11	14.15	45.11	9.86	10.65	14.86	36.18
10.11	10.12	11.35	11.47	10.4	10.48	14.7	40.68	10.57	10	15.03	55.73	9.89	10.46	15.06	60.12
10.46	9.85	10.45	10.79	10.36	11.03	15.44	40.76	10.63	9.87	15.43	56.45	9.85	9.78	13.95	31.43
10.49	10.14	10.38	10.2	9.96	11.86	15.64	699.14	10.77	10.28	14.51	150.91	10.14	9.95	14.37	46.59
10.45	9.46	9.79	10.91	10.41	10.55	15.64	57.03	10.07	10.1	15.35	138.13	10.38	9.9	14.15	45.07
9.68	10.02	10.48	10.8	10.58	11.14	15.57		10.31	10.27	14.4	50.07	10.11	9.66	17.68	33.24
9.83	9.53	10.74	10.44	10.5	10.5	15.76	58.07	9.98	10.93	15.47	24.64	10.49	9.5	14.53	88.83
10.49	9.87	10.33	11.74	10.47	10.71	15.74		9.77	10.32	15.19	43.41	10.39	10.2	15.42	37.12
10.81	10.38	10.13	11.3	10.36	10.78	14.88	143.8	9.95	10.36	14.53	52.46	10.45	12.74	14.4	32.97
10.01	10.22	10.96	10.73	10.17	10.92	15.35	543.39	9.98	10.7	15.45	43.25	10.29	10.82	14.29	46.75
10.54	9.98	10.32	10.28	10.62	10.2	14.27	239.48	10.34	10.01	14.81	25.48	9.94	11.01	13.57	51.07
10.52	9.8	10.13	10.68	10.34	10.59	15.53	107.11	10.3	10.12	14.69	33.35	10.46	10.4	14.77	43.13
10.81	9.8	10.84	13.29	9.82	10.42	15.33	40.95	9.9	9.86	15.44	29.15	10.43	9.92	15.5	81.57
10.08	10.09	10.32	11.99	10.51	11.08	15.52	48.27	10.46		13.87	37.93	9.89	10.55	14.49	40.46
10.56	9.56	10.08	12.02	10.01	11.75	15.62		10.35	9.98	15.09	37.26	10.35	10.14	14.95	100.98
10.35	9.89	10.78	12.79	10.13	11.23	14.86	66.7	10.04	9.6	16.06	32.59	10.11	10.14	15.07	39.6
10.42	10.16	10.32	11	10.67	10.92	15.75	57.79	10.23	10.25	14.51	46.93	10.87	9.93	14.93	77.25
10.42	9.83	10.91	10.99	10.03	10.62	15.83		9.36	9.7	14.8	50.79	10.03	10.23	15.55	41.26
10.1	10.06	10.75	10.56	10.38	11.21	15.12	40.45	10.57		13.72	68.19	10.42	10.4	14.02	47.31
10.69	9.89	10.01	11.23	10.02	11.16	14.7	103.44	10.45	10.39	14.99	37.8	10.05	10.33	14.82	38.46
10.47	9.36	10.96	10.61	10.27	10.68	14.79	33.85	10.52	10.3	14.81	79.33	9.91	11.52	13.84	53.16
10.43	9.91	11.67	11.7	10.11	11.74	14.77	53.36	10.54	10.55	15.32	34.45	10.56	10.18	9.24	35.6
10.26	10.23	11.09	10.6	10.15	11.44	14.86	39.78	10.43	9.74	15.54	31.32	9.91	9.89	14.66	39.27
9.73	10.03	10.83	11.21	10.34	10.82	15.32	243.34	10.54	9.95	14.58	39.01	10.32	10.67	13.96	35.29
9.72	10.09	12.24	11.72	10.45	10.18	17.11	54.6	9.68	10.12	14.84	143.52	9.95	10.92	14.32	67.51
10.4	9.57	10.82	11.29	10.43	10.97	15.4	62.36	9.96	10.06	15.12	31.95	10.38	9.41	15.07	36.54
10.1	9.72	10.72	11.05	10.37	11.02	15.66	193.35	9.99	10.08	14.78	37.88	10.59	9.75	15.09	68.18
9.99	9.93	12.07	12.57	10.69	10.73	14.27	64.53	9.78	9.71	16.86	33.08	10.23	9.71	14.48	37.76
