# Supplementary material for: Allosteric control of the bacterial ClpC/ClpP protease and its hijacking by antibacterial peptides
Source: EMBO J. 2025 Sep 29;44(21):6273–96. doi: 10.1038/s44318-025-00575-1 (PMC12583610; doi:10.1038/s44318-025-00575-1)
Supplement: Supplementary file 9 — Source data Fig. 4 [file 44318_2025_575_MOESM9_ESM.zip › Figure 4/4A/Fig4A_DLS_descriptive_statistics.xlsx]

## Sheet: Tabelle1
	ClpC_WT	ClpC_WT-ClpP	ClpC_WT-FITC	ClpC_WT-PF	ClpC_WT-pArg	ClpC_WT-pArg-ClpP	ClpC_WT-pArg-FITC-Cas	ClpC_WT-pArg-PF	ClpC_E32A-E106A	ClpC_E32A-E106A-ClpP	ClpC_E32A-E106A-FITC	ClpC_E32A-E106A-PF	ClpC_E32A-E106A-pArg	ClpC_E32A-E106A-pArg-ClpP	ClpC_E32A-E106A-pArg-FITC-Cas	ClpC_E32A-E106A-pArg-PF
Number of values	60	60	60	60	60	60	60	54	60	58	60	60	60	60	59	60
Minimum	9.49	9.34	9.67	9.76	9.42	9.76	13.57	23.66	9.36	9.6	11.7	20.14	9.85	9.41	9.24	26.33
25% Percentile	9.958	9.805	10.28	10.6	10.05	10.67	14.81	40.74	10.25	10.11	14.72	33.63	10.16	10.19	14.37	40.36
Median	10.26	9.955	10.62	11.06	10.27	11.06	15.24	57.41	10.48	10.37	15.12	45.92	10.43	10.49	15.07	47.26
75% Percentile	10.45	10.23	10.93	12.01	10.39	11.93	15.61	122.8	10.79	10.79	15.47	63.8	10.79	10.82	15.57	68.01
Maximum	10.81	11.03	13.74	20.39	10.69	97.56	17.11	940	15.3	26.34	17	170	11.33	12.74	17.68	107.4
Range	1.32	1.69	4.07	10.63	1.27	87.8	3.54	916.4	5.94	16.74	5.3	149.9	1.48	3.33	8.44	81.07
Mean	10.2	10.01	10.69	11.56	10.22	13.62	15.19	123.5	10.55	10.72	15.07	54.96	10.46	10.48	15	55.04
Std. Deviation	0.3153	0.3319	0.6618	1.639	0.2607	11.51	0.56	174.1	0.7402	2.137	0.8464	31.03	0.3639	0.5247	1.13	19.85
Std. Error of Mean	0.04071	0.04285	0.08544	0.2116	0.03366	1.485	0.0723	23.7	0.09556	0.2807	0.1093	4.005	0.04697	0.06774	0.1471	2.562
