# Supplementary material for: Allosteric control of the bacterial ClpC/ClpP protease and its hijacking by antibacterial peptides
Source: EMBO J. 2025 Sep 29;44(21):6273–96. doi: 10.1038/s44318-025-00575-1 (PMC12583610; doi:10.1038/s44318-025-00575-1)
Supplement: Supplementary file 10 — Source data Fig. 6 [file 44318_2025_575_MOESM10_ESM.zip › Figure 6/6B/Fig6B_FITC-casein-degradation.xlsx]

## Sheet: Tabelle1
	- MecA											+ MecA
WT	2.27011	2.22331	2.10108	2.37466	2.31269		1.83594	1.51259	1.39172	1.55025		12.5019	11.9944	11.5953	11.8905	11.8952	10.0511	10.7651	11.2713	10.2882	12.3127	13.4204
F436A	17.669	18.625	18.2909	15.923	17.3664
K85A	14.4168	14.9406	14.9082	14.8573	16.0238							13.0196	13.0134	12.6697	14.5589	15.2304
D356A	23.1633	22.4033	22.7618	18.4002	19.9664							14.7224	15.0012	12.7398	15.187	16.5932
R9A				6.01046	6.47354		5.33212	5.10415	5.19076	4.30306		9.49832	10.1752	9.8739	9.31019	9.75449
E435A				7.86245	7.34822		6.65471	6.91306	6.38387	6.65342		13.3497	12.9198	13.701	11.2391	12.0543
R122A				2.95694	2.94219		1.86061	1.8213	1.85196	1.7209		12.0507	12.1214	12.1687	11.3625	12.2401
N462A				2.23194	2.36557		1.35188	1.40314	1.28968	1.49052		14.6018	15.4437	14.8663	13.3454	13.8852
