# Supplementary material for: Allosteric control of the bacterial ClpC/ClpP protease and its hijacking by antibacterial peptides
Source: EMBO J. 2025 Sep 29;44(21):6273–96. doi: 10.1038/s44318-025-00575-1 (PMC12583610; doi:10.1038/s44318-025-00575-1)
Supplement: Supplementary file 10 — Source data Fig. 6 [file 44318_2025_575_MOESM10_ESM.zip › Figure 6/6D/Fig.6D_DLS.xlsx]

## Sheet: Sheet1
ClpC_K85A	ClpC_K85A-ClpP	ClpC_K85A-FITC	ClpC_K85A-PF	ClpC_D356A	ClpC_D356A-ClpP	ClpC_D356A-FITC	ClpC_D356A-PF	ClpC_D356A-F436A	ClpC_D356A-F436A-ClpP	ClpC_D356A-F436A-FITC	ClpC_D356A-F436A-PF
11.7372	31.5443	15.3787	79.5724	10.576	31.4899	15.4694	927.613	8.16921	11.2435	13.7117	15.5499
11.6962	33.0585	15.2417	42.0865	10.6193	12.9646	16.8304	64.7387	7.70649	10.7104	10.8635	13.8577
12.415	35.3839	16.0316	40.2053	10.0293	15.5774	16.0861	146.067	8.11313	11.4741	12.9972	14.4627
11.6371	39.809	14.7724	48.4118	10.7688	13.8012	17.0677	204.764	7.80565	11.8223	9.68873	13.8075
11.5453	41.4642	15.6368	81.4179	10.3833	40.4469	16.5477	60.9387	7.81563	12.1127	9.34506	13.4621
12.4304	75.5781	15.6286	61.8787	11.1138	18.145	16.9667	47.9979	8.46071	11.8156	15.4013	15.4801
12.6989	64.0051	16.2561	41.4833	10.9607	15.3049	18.0758		8.0794	12.3637	10.0151	15.0049
12.2436	30.4553	16.6131	46.8689	10.5399	20.2269	17.2077	18.9812	7.94701	12.0513	11.6084	16.2853
12.0589	29.8022	15.0551	35.153	10.7588	23.1363	17.2691	22.1394	8.20549	11.6167	11.6347	13.4599
12.8214	60.794	15.5154	62.7679	10.9833	25.9392	17.1061	13.1693	8.10339	12.103	10.3855	13.8481
12.3799	21.9605	15.0042	310.326	10.8118	15.2176	15.5644	184.135	7.78011	12.9842	12.1623	15.5343
11.8327	29.7431	15.1917	49.3461	10.7828	14.0453	16.8886	62.0617	7.90851	11.6322	9.06116	14.9031
11.4209	37.783	16.1385		10.6868	13.2826	16.9322	203.023	8.10536	14.2197	9.86748	12.8762
12.5405	46.9616	15.7135	47.8602	10.8179	49.9848	16.1437	18.8376	8.04841	11.9246	9.61928	15.635
11.8469	56.0334	16.0412	43.189	11.0884	13.4334	17.0529	597.395	8.27453	11.8457	9.48741	15.8226
12.5167	48.0377	16.0591	69.2561	11.0791	16.7898	17.1851	69.8594	8.09324	13.7192	9.83979	15.564
12.162	84.9255	16.7999	69.554	11.0583	15.6527	17.2881	59.9383	8.188	13.0978	9.26305	14.839
12.4279	111.343	16.5918	65.6861	10.7118	16.1587	16.5883	19.1286	7.8429	12.3922	9.65494	13.9833
12.0162	76.5943	15.907	42.6202	10.6519	36.1753	16.5709	59.9154	8.10074	12.6789	10.623	14.84
12.7583	19.8087	16.6576	105.265	11.391	18.1694	17.4468	30.4095	8.04864	12.4978	9.54439	14.2162
11.4887	26.2565	15.6692	103.989	10.7751	11.9946	16.977	74.0004	7.60819	10.8562	9.14307	14.5482
11.8931	29.0724	16.15	49.1213	10.7385	15.8761	17.1372	117.178	8.09973	12.1878	9.97087	13.4458
12.4312	36.2189	15.2495	72.4817	10.8295	13.7256	16.913	135.651	7.90132	11.6217	9.8488	13.8198
12.3703	34.093	14.9633	54.5618	11.2306	20.1787	17.3516	433.658	7.97888	12.0843	10.1087	14.2742
12.0956	50.403	15.7932		10.538	13.2505	16.7113	220.257	7.59664	11.8892	9.65405	12.9663
12.2871	48.5909	15.3262	67.0423	11.1826	28.864	16.4329	113.016	7.51392	14.3563	10.5538	12.834
12.4703	68.0457	15.9508	17.8407	10.4913	23.38	16.6811	20.3725	8.33558	12.1072	10.4581	12.9271
12.5264	52.0451	15.6132	55.2296	10.7209	23.7706	16.8238	36.5957	8.19514	12.3741	13.7973	13.9526
12.662	80.1614	15.819	38.2197	10.3556	22.4636	16.2369	32.3184	7.78888	13.0142	9.52266	13.219
12.6183	25.7587	15.5433		10.5301	16.4879	16.7218	259.208	8.26334	12.3867	9.45317	12.9421
12.234	30.3942	15.3858	62.8767	10.106	17.1427	16.3694	42.7436	8.16216	13.0412	12.5503	14.09
12.2689	33.1791	15.6281	42.5178	10.7179	16.2301	17.1022	49.3554	7.87788	11.8512	9.50079	12.6641
12.1154	31.1937	15.8166	51.3003	10.251	16.2197	17.0984	164.53	8.26537	10.9001	9.24944	13.6956
12.2738	38.7995	15.4025	72.3317	10.7886	17.7978	16.193	440.344	8.18445	11.8797	9.60423	12.659
12.3519	44.0086	15.9059	49.8181	10.508	20.1387	17.1401	39.1501	7.62733	12.044	9.33212	13.0465
12.5129	20.7727	16.0456	58.8376	10.9627	26.7216	17.2303	195.293	7.92958	11.3093	11.1497	12.8978
12.4945	18.8662	16.9788	177.608	10.627	21.2703	16.5946	40.3009	7.90821	11.6258	9.26053	13.1631
12.0178	114.005	16.5269	61.0344	10.29	18.4804	17.9726	455.77	8.02116	11.5414	9.06584	14.1953
12.9534	125.696	15.0675		10.7115	20.6843	17.207	79.6881	8.09037	12.3087	10.2735	13.1742
12.717	179.178	16.0557	87.9113	10.7408	17.5248	17.6025	30.0783	7.73354	12.2904	9.36092	13.4228
11.9607	41.5979	14.8524	52.1162	7.15905	13.8093	16.2622		7.80785	11.5724	9.50452	14.0875
12.5357	42.755	15.3259	49.5585	10.1039	14.0395	15.6431	30.9192	7.89495	11.6214	14.4502	13.319
12.2843	48.5993	16.1082		8.68677	14.3324	16.5879		7.69882	11.3665	9.25975	13.5339
11.7144	46.0514	15.3304	70.9561	10.0441	15.888	16.2341	88.4839	7.94345	11.2958	9.95479	15.2369
12.6334	51.3952	16.2733	46.3787	9.45398	17.209	17.4724		8.16045	13.5815	9.99952	14.915
12.1513	61.2022	16.4003	81.534	9.57563	20.5919	16.5218	59.4971	8.16218	12.6592	9.44323	13.311
11.9767	80.3443	15.6779	73.9314	9.04733	22.6636	17.5646	53.5667	8.38549	11.8538	9.78069	13.9901
12.016	18.1619	17.1439	68.4733	10.634	16.408	16.9514	24.1813	8.32476	12.414	9.20683	13.1551
12.2018	181.085	16.1258	56.8146	9.69763		17.6262	83.5451	8.36979	12.4109	181.636	12.2839
11.9371	38.5632	16.145	49.1594	10.365	25.7218	17.8192	17.9801	8.26427	11.7727	9.85037	13.3481
12.4919	26.6724	15.1545	287.364	10.6198	16.3877	16.1201	43.1931	8.01736	12.3872	9.61855	12.4237
12.1555	37.9565	15.0088	58.1999	10.8145	13.6177	16.9496	25.5535	8.41451	11.6369	9.18537	13.8127
12.1424	51.4466	16.232	187.202	10.0836	12.877	16.7279	57.5744	8.20196	12.9394	9.54511	13.4219
12.3549	43.255	16.1661	80.6607	10.4422	21.936	17.6534	84.5952	7.85731	12.4067	9.52842	13.3114
12.2587	39.0619	18.0677	98.026	10.5871	20.2826	17.0898	30.0777	8.14184	11.5864	10.2114	13.6886
12.5824	86.6628	16.118	57.9135	10.6318	18.5514	17.2398	44.0121	8.20554	11.775	9.90216	14.0198
11.9863	122.853	15.9103	77.0785	10.7364	15.9349	16.6412	156.859	8.34053	11.6442	9.23481	14.0628
12.3874	178.322	15.6661	69.1405	11.1955	26.1741	15.8571	31.304	8.14863	11.8775	9.66353	13.2167
12.2063	66.1135	17.1273	42.5647	10.8924	27.6485	16.5042	101.611	8.15249	12.172	9.60342	13.1121
12.8135	34.944	16.212	76.4636			16.4432	86.0483		8.03343	12.9641
