# Supplementary material for: Allosteric control of the bacterial ClpC/ClpP protease and its hijacking by antibacterial peptides
Source: EMBO J. 2025 Sep 29;44(21):6273–96. doi: 10.1038/s44318-025-00575-1 (PMC12583610; doi:10.1038/s44318-025-00575-1)
Supplement: Supplementary file 10 — Source data Fig. 6 [file 44318_2025_575_MOESM10_ESM.zip › Figure 6/6C/Fig6C_ATPase.xlsx]

## Sheet: Tabelle1
	ClpC							+ ClpP + FITC-casein
WT	1.39726	1.30613	0.7354	0.667732	0.67684	1.05002		2.3	2.71	3.48	3.09154	4.3337	3.85163
WT + MecA	29.4851	35.0465	36.2544					39.7651	50.0308	50.6371
K85A	2.13938	2.44526	1.96221					18.3129	16.9449	14.4151
D356A	2.77952	2.97199	2.6978					22.74	22.79	18.1
R9A	3.2159	2.99249	3.02633					9.09244	9.00211	9.62859
E435A	2.21649	2.43953	2.36039					9.27238	10.0115	9.66909
R122A	2.96787	2.64065	2.56423					6.88288	6.97109	7.6121
N462A	2.08876	1.84076	1.84532					5.74581	5.9566	5.40076
