# Supplementary material for: Allosteric control of the bacterial ClpC/ClpP protease and its hijacking by antibacterial peptides
Source: EMBO J. 2025 Sep 29;44(21):6273–96. doi: 10.1038/s44318-025-00575-1 (PMC12583610; doi:10.1038/s44318-025-00575-1)
Supplement: Supplementary file 11 — Source data Fig. 7 [file 44318_2025_575_MOESM11_ESM.zip]

Archive with 11 entries (7 files):
- Figure 7/
- Figure 7/.DS_Store
- __MACOSX/Figure 7/._.DS_Store
- Figure 7/7C/
- Figure 7/7B/
- Figure 7/7A/
- Figure 7/7C/Fig7C_ATPase.xlsx
- __MACOSX/Figure 7/7C/._Fig7C_ATPase.xlsx
- Figure 7/7B/Fig7B_FITC-casein-degradation.xlsx
- __MACOSX/Figure 7/7B/._Fig7B_FITC-casein-degradation.xlsx
- Figure 7/7A/Fig7A.svg
