# Supplementary material for: Allosteric control of the bacterial ClpC/ClpP protease and its hijacking by antibacterial peptides
Source: EMBO J. 2025 Sep 29;44(21):6273–96. doi: 10.1038/s44318-025-00575-1 (PMC12583610; doi:10.1038/s44318-025-00575-1)
Supplement: Supplementary file 11 — Source data Fig. 7 [file 44318_2025_575_MOESM11_ESM.zip › Figure 7/7C/Fig7C_ATPase.xlsx]

## Sheet: Tabelle1
	- CymA					+ CymA					+ FITC-cas					+ FITC-cas + CymA
WT	1.06138	0.905458	0.775384			3.26917	3.25689	3.07682			0.950245	1.11077	1.27132			4.63616	4.19659	4.08644
F444S	2.4175	2.41146	2.41162			4.50062	4.24276	3.96271			2.92522	3.18261	3.89801			3.70774	4.28596	5.02967
K85A	2.70914	2.76464	2.87376			1.90888	2.22859	2.22033			2.65428	4.09674	4.33021	4.8384	4.2635	2.99342	3.25806	2.96082	3.0403	3.4008
D364A	3.95226	4.41339	5.63283			5.14269	5.5767	6.68508			5.94203	5.7076	6.2021			6.17702	6.88089	8.76237
