# Supplementary material for: Allosteric control of the bacterial ClpC/ClpP protease and its hijacking by antibacterial peptides
Source: EMBO J. 2025 Sep 29;44(21):6273–96. doi: 10.1038/s44318-025-00575-1 (PMC12583610; doi:10.1038/s44318-025-00575-1)
Supplement: Supplementary file 11 — Source data Fig. 7 [file 44318_2025_575_MOESM11_ESM.zip › Figure 7/7B/Fig7B_FITC-casein-degradation.xlsx]

## Sheet: Tabelle1
	- CymA				+ CymA
ClpP	0.072331	0.107034	0.089888	-0.052074
WT	2.1033	2.46926	2.2368		5.80815	5.77324	5.66239
F444S	7.92184	8.02081	7.52704		8.65938	8.48237	8.92534
K85A	9.7859	9.65017	9.8376	8.40055	5.61778	6.2333	4.46375
D364A	12.7442	12.1919	13.2425	11.7287	12.7125	13.2726	11.2943
