# Supplementary material for: Allosteric control of the bacterial ClpC/ClpP protease and its hijacking by antibacterial peptides
Source: EMBO J. 2025 Sep 29;44(21):6273–96. doi: 10.1038/s44318-025-00575-1 (PMC12583610; doi:10.1038/s44318-025-00575-1)
Supplement: Supplementary file 12 — Source data Fig. 8 [file 44318_2025_575_MOESM12_ESM.zip]

Archive with 19 entries (18 files):
- Figure 8/
- Figure 8/.DS_Store
- __MACOSX/Figure 8/._.DS_Store
- Figure 8/exp1-30-0725.tif
- __MACOSX/Figure 8/._exp1-30-0725.tif
- Figure 8/exp2-40-0725.tif
- __MACOSX/Figure 8/._exp2-40-0725.tif
- Figure 8/exp2-37-0725.tif
- __MACOSX/Figure 8/._exp2-37-0725.tif
- Figure 8/Fig8_spot-tests_uncropped.svg
- __MACOSX/Figure 8/._Fig8_spot-tests_uncropped.svg
- Figure 8/~$spot_tests_0725.pptx
- __MACOSX/Figure 8/._~$spot_tests_0725.pptx
- Figure 8/exp1-37-0725.tif
- __MACOSX/Figure 8/._exp1-37-0725.tif
- Figure 8/exp1-40-0725.tif
- __MACOSX/Figure 8/._exp1-40-0725.tif
- Figure 8/exp2-30-0725.tif
- __MACOSX/Figure 8/._exp2-30-0725.tif
