# Supplementary material for: Allosteric control of the bacterial ClpC/ClpP protease and its hijacking by antibacterial peptides
Source: EMBO J. 2025 Sep 29;44(21):6273–96. doi: 10.1038/s44318-025-00575-1 (PMC12583610; doi:10.1038/s44318-025-00575-1)
Supplement: Supplementary file 13 — Source data Fig. 9 [file 44318_2025_575_MOESM13_ESM.zip]

Archive with 3 entries (2 files):
- Figure 9/
- Figure 9/Fig9_schematic.svg
- __MACOSX/Figure 9/._Fig9_schematic.svg
